# Supplementary material for: Using single-index ODEs to study dynamic gene regulatory network
Source: PLoS One. 2018 Feb 23;13(2):e0192833. doi: 10.1371/journal.pone.0192833 (PMC5825071; doi:10.1371/journal.pone.0192833)
Supplement: S2 File — (TXT) [file pone.0192833.s004.txt]

	alpha0	alpha7	alpha14	alpha21	alpha28	alpha35	alpha42	alpha49	alpha56	alpha63	alpha70	alpha77	alpha84	alpha91	alpha98	alpha105	alpha112	alpha119
YJL159W	0.69	0.72	0.88	0.32	-0.73	-1.55	-1.37	-1.25	0.03	0.76	1.48	1.09	0.73	-0.14	-0.33	-0.65	-0.79	0.11
YLR274W	0.32	0.35	0.8		-0.45	-0.84	-0.77	-0.62	0.24	0.72	0.95	0.52	-0.06	-0.45	-0.71	-0.48	-0.16	0.61
YKL163W	0.19	1.21	0.66	-0.05	-0.85	-1.71	-1.51	-1.51	-0.61	1.03	2.18	1.43	0.92	0.03	-0.12	-0.57	-0.78	0.05
YPL061W	-0.06	0.92	1.63	1.01	0.32	-0.15	-0.19	-0.01	0.16	0.29	0.62	0.04	-0.53	-1.15	-1.11	-0.89	-0.51	-0.4
YDL093W	-0.33	-0.37	-0.03	0.27	0.65	0.23	0.36	-0.23	-0.29	-0.12	-0.17	0.28	0.46	0.16	0.07	-0.19	-0.46	-0.31
YLL032C	0.15	-0.98	-0.6	-0.8	-0.12	0.27	0.62	0.47	0.49	0.05	-0.16	-0.56	-0.28	0.22	0.39	0.27	0.44	0.13
YOR153W	-0.15	-0.51	-0.71	-0.74	-0.36	0.1	0.45	0.36	0.39	-0.07	-0.15	-0.3	-0.41	-0.21	0.41	0.87	0.45	0.58
YDR224C	-1.51	-1.57	-1.35	0.04	1.3	1.15	0.94	-0.08	-0.13	-0.72	-0.75	-0.26	0.98	0.94	1.09	0.31	0.07	-0.43
YML034W	-0.45	-0.47	-0.82	-0.97	-0.28	-0.15	0.71	0.62	0.76	0.35	-0.1	-0.34	-0.21	-0.32	0.12	0.38	0.64	0.52
YDR225W	-1.46	-2.3	-1.41	-0.27	1.4	1.18	1.11	0.08	-0.18	-0.82	-0.9	-0.46	0.98	1.15	1.47	0.58	0.18	-0.35
YHR005C	0.99	0.75	0.05	-0.42	-1.01	-0.4	-1.01	-0.4	0.1	0.88	0.84	0.62	0.01	-0.63	-0.84	-0.28	0.1	0.65
YNL030W	-2.25	-1.97	-1.74	0.26	1.26	1.4	0.95	0.22	-0.15	-0.97	-0.74	-0.08	1.14	0.96	1.4	0.55	0.11	-0.33
YMR215W	-1.44	-1.64	-1.32	-0.84	0.62	0.69	1.48	0.63	0.48	-0.29	-0.8	-0.72	0.14	0.26	1.02	0.8	0.82	0.1
YLR455W	-0.06	-0.23	-0.57	0.05	0	0.58	0.49	0.23	-0.08	-0.52	-0.57	-0.25	0.05	0.23	0.29	0.5	0.1	-0.23
YOR074C	-1.14	-0.31	0.57	1.08	1.17	0.57	0.31	-0.74	-0.68	-0.1	-0.38	0.75	0.73	0.09	-0.27	-0.22	-0.62	-0.8
YIL123W	-0.98	-0.95	-0.98	-0.17	0.28	0.36	0.79	0.29	0.46	-0.46	-0.53	-0.38	0.13	0.45	0.58	0.72	0.22	0.17
YPR156C	0.09	-0.68	-0.71	-1.86	-1.07	-0.71	0.55	0.57	1.51	0.89	0.49	-0.09	-0.34	-0.83	0.04	0.12	1.29	0.76
YML033W	-0.46	-0.61	-0.91	-0.83	-0.05	-0.09	0.81	0.83	0.79	0.23	0.03	-0.56	-0.52	-0.32	0.26	0.39	0.79	0.23
YBR009C	-2.36	-2.71	-1.46	-0.16	1.51	1.65	0.68	0.41	-0.31	-0.33	-0.74	-0.01	0.97	1.01	1.36	0.67	0.08	-0.26
YNL031C	-1.71	-1.35	-1.46	0.11	0.94	1.36	0.73	-0.06	-0.25	-0.71	-0.93	0	0.9	1.12	1.07	0.29	0.24	-0.27
YLR273C	0.04	0.45	0.91	0.46	0.2	-0.29	-0.53	-0.51	-0.23	-0.2	0.73	0.44	-0.02	-0.64	-0.4	-0.67	0	0.25
YGL021W	-1.04	-0.51	-1.39	-1.04	-0.78	0.23	1.03	0.95	0.95	0.39	-0.22	-0.49	-0.61	-0.25	0.4	0.64	1.16	0.58
YNL231C	-0.76	-0.05	0.18	0.57	0.29	0.26	0.03	-0.13	-0.11	0.04	-0.08	0.31	0.21	0.1	-0.15	-0.29	-0.3	-0.13
YPL256C	-1.41	-0.69	1.39	1.98	0.74	0.21	-0.36	-1.32	-1.5	-1.07	0.35	1.57	1.1	0.56	0.18	-0.32	-0.38	-1.04
YBL003C	-1.61	-2.55	-1.09	-0.55	0.98	1.14	0.9	0.43	-0.41	-0.38	-1.18	-0.16	0.77	1.27	1.17	1.3	0.05	-0.09
YGR092W	0.17	0.02	-0.03	-0.67	-0.85	-0.55	-0.55	0.52	1.04	0.32	0.84	0.17	-0.25	-0.4	-0.12	0.15	0.18
YKR013W	0.46	-0.29	1.06	0.98	0.9	0.26	-0.23	-1.28	-1.44	-1.46	-0.54	0.83	1.03	0.95	0.82	-0.32	-0.52	-1.23
YDL095W	-0.29	-0.66	-0.09	0.07	0.57	0.3	0.53	-0.18	-0.07	-0.37	-0.23	0.16	0.3	0.23	0.24	0.14	-0.35	-0.31
YPL141C	-0.87	-0.63	-1.31	-0.98	-0.75	-0.07	0.58	0.82	1.13	0.33	-0.04	-0.22	-0.48	-0.14	0.15	0.6	0.99	0.89
YJL115W	-0.44	0.37	0.5	1.32	0.46	0.18	-0.57	-0.53	-0.17	-0.06	0.23	0.46	0.24	-0.22	-0.44	-0.25	-0.53	-0.55
YMR258C	0.07	0.46	0.38	0.25	-0.16	-0.3	-0.15	-0.13	0.15	0.11	0.24	-0.03	-0.03	-0.39	-0.16	-0.18	-0.15	0
YAR007C	-0.48	-0.42	0.87	0.92	0.67	-0.18	-0.35	-1.06	-0.81	-0.18	0.53	0.8	0.45	0.16	-0.09	-0.35	-0.11	-0.35
YDL164C	-0.5	-0.42	0.66	1.05	0.68	0.06	0.01	-0.72	-0.72	-0.28	0.23	0.85	0.72	-0.08	-0.13	-0.48	-0.44	-0.48
YER032W	-0.79	-1.01	-0.6	-0.25	0.27	0.75	0.53	0.47	0.17	-0.3	-0.34	-0.5	-0.01	0.09	0.64	0.38	0.49	0.02
YEL017W	-0.5	-0.45	-0.35	-0.3	0.17	0.16	0.76	0.45	0.17	-0.08	-0.4	-0.4	0.19	0.01	0.46	0.09	0.22	-0.21
YOR066W	-0.01	0.18	0.39	-0.35	-0.61	-0.4	-0.92	-0.37	0.29	1.36	1.1	0.49	-0.13	-0.5	-0.58	-0.76	0.06	0.75
YOR246C	-0.33	-0.42	-0.55	-0.28	0	0.25	0.65	0.19	0.24	-0.09	-0.42	-0.09	0.25	0.04	0.27	0.09	0.3	-0.09
YMR001C	-0.99	-1.19	-1.33	-1.59	-0.74	0.05	1.01	0.83	1.22	0.7	0.16	-0.21	-0.53	-0.21	0.32	0.7	1.11	0.7
YBR088C	-1.15	-0.86	1.21	1.62	1.12	0.16	-0.44	-0.93	-1.23	-0.62	0.62	1.3	1.08	0.27	0.04	-0.51	-0.8	-0.89
YOL007C	-1.13	-0.95	1.14	1.03	1.07		-0.02	-0.88	-1.17	-0.41	-0.02	0.88	1.09	0.69	0.03	-0.09	-0.53	-0.73
YDR074W	0.31	0.81	0.37	0.37	-0.38	-0.09	-0.51	-0.22	0.14	0.43	0.41	-0.25	-0.29	-0.57	-0.36	-0.09	-0.17	0.09
YJL044C	0.36	0.26	-0.08	-0.12	-0.51	-0.43	-0.34	-0.12	0.35	0.41	0.24	0.03	0.22	-0.19	-0.1	-0.03	-0.14	0.19
YJR092W	-0.74	-0.48	-1.1	-0.83	-0.51	0.09	0.63	0.62	0.75	0.49	0.02	-0.12	-0.61	-0.22	0.12	0.66	0.67	0.55
YGR138C	0.1	-0.3	-0.55	-0.53	-0.7	-0.68	0	0.48	1.16	0.35	0.84	-0.23	-0.5	-0.42	0.01	0.46	0.21	0.31
YOL012C	-1.18		-0.94	-0.61	0.12	0.9	0.75	0.38	0.04	-0.42	-0.52	-0.7	0.1	0	0.76	0.31	0.62	0.38
YEL042W	-0.36	-0.67	-0.48	0.05	0.41	0.23	0.61	0.17	0.05	-0.21	-0.21	-0.17	0.18	0.04	0.31	0.14	0.17	-0.25
YJL183W	-0.42	-0.69	-0.51	-0.06	0.06	0.44	0.36	0.21	0.31	-0.25	0.07	-0.25	0.07	0.02	0.36	0.34	0.01	-0.08
YBL004W	-0.71	-0.8	-0.55	-0.28	0.41		0.38	0.2	0.07	-0.05	-0.32	0.23	0.34	0.5	0.6		-0.14	0.11
YBR010W	-1.81	-1.94	-1.33	0.01	1.51	0.91	0.69	0.11	-0.4	-0.78	-1.12	-0.09	0.96	1.32	1.24	0.57	0.35	-0.2
YPR019W	-0.31	1.32	0.18	0.01	-0.82	-1.01	-0.53	-0.5	0.35	0.7	0.56	0.66	0.07	-0.47	-0.65	-0.04	0.01	0.5
YBL002W	-2.06	-1.98	-1.64	-0.21	1.21	0.69	0.85	0.43	-0.32	-0.77	-1.1	-0.02	0.88	1.3	1.29	1.29	0.16	0
YNL233W	-0.37	-0.41	0.8	0.91	0.25	-0.03	-0.2	-0.33	-0.52	0.01	0.08	0.64	0.22	-0.18	-0.43	-0.45	-0.37	0.35
YMR011W	0.16	0.89	1.17	0.7	0.16	0.05	-0.23	-0.86	-0.59	-0.1	1.04	0.88	0.6	-0.25	-0.33	-1.23	-0.99	-1.04
YMR029C	-0.13	-0.23	0.27	0.38	0.15	0.12	0.09	-0.25	-0.16	0	0.08	0.16	0.2	-0.09	-0.18	-0.18	-0.16	-0.09
YLL022C	-0.66		0.31	0.57	0.39	0.21	-0.02	-0.08	-0.27	-0.51	0.07	0.42	0.39	0.12	0.04	0	-0.47	-0.51
YNL312W	-0.64	-0.73	0.53	1.01	0.83	0.82	0.09	-0.42	-0.73	-0.5	0.11	0.28	0.58	-0.1	0.11	-0.57	-0.17	-0.48
YNL068C	-0.67	-0.52	-0.67		0.17	0.55	0.54	0.36	0.15	-0.02	-0.28	-0.4	-0.24	-0.14	0.29	0.33	0.31	0.22
YIR010W	-0.51	-0.2	-0.48	-0.18	0.08	0.22	0.38	0.22	0.16	-0.2	-0.18	-0.2	0.06	0.08	0.39	0.55	-0.17
YLR049C	-0.97		0.37	0.64	0.12	-0.3	-0.86	-0.86	-0.86	0.75	1.42	1.11	0.67	0.01	-0.03	-0.4	-0.69	-0.14
YMR190C	-0.62	-0.45	-0.54	-0.02	-0.15	0.43	0.39	0.42	0.1	-0.12	-0.28	-0.28	-0.34	0.35	0.31	0.44	0.21	0.17
YBR242W	-0.07	-0.55	-0.43	-0.45	0.02	0.21	0.41	0.41	0.17	-0.41	-0.35	-0.18	0.14	0.01	0.04	0.38	0.31	0.33
YKL164C	-0.46	0.85	-0.03	-0.46	-1.7	-1.18	-2.24	-1.53	-1	1.59	2.53	2.03	1.35	0.15	0.1	-0.53	0.02	0.51
YIL066C	-1.09		0.82	1.05	0.9		-0.21	-0.55	-0.68	-0.84	0.4	0.9	0.75	0.18	0.23	-0.07	-1.12	-0.66
YCL013W	-0.69	-1.11	-0.67	-0.67	-0.12	0.17	0.66	0.48	0.47	0.24	-0.29	-0.23	-0.09	0.12	0.06	0.56	0.57	0.55
YIL141W	-0.32		0.65	1.27	0.47	0.24	-0.3	-0.52	-0.75	-0.57	-0.05	0.69	0.57	0.25	-0.02	-0.09	-0.78	-0.72
YLR103C	-0.63	-0.19	0.91	0.75	0.49	0.08	-0.29	-0.33	-0.46	-0.33	0.41	0.6	0.34	-0.14	-0.24	-0.14	-0.44	-0.37
YKL113C	-0.9	-0.23	0.51	1.01	0.52	0.18	-0.33	-0.56	-0.64	-0.49	0.46	0.77	0.72	-0.04	0.04	-0.03	-0.67	-0.33
YML101C	-0.25		0.1	0.63	0.12	0.05	0.21	-0.01	-0.13	-0.19	0.16	0.18	0.3	-0.01	-0.12	-0.29	-0.53	-0.23
YGL200C	-0.74	-0.26	-0.06	0.34	0.26	0.52	0.37	0.03	-0.15	0.01	-0.17	-0.09	0.26	0.03	0.12	-0.13	-0.15	-0.18
YNL058C	-0.63	-0.49	-1.14	-1.81	-0.91	-0.75	0.36	1.06	1.53	0.95	0.54	0.09	-0.1	-0.95	-0.25	0.24	1	1.26
YJL118W	-0.43	-0.47	-0.18	0.26	0.41	0.32	0.6	0.03	0	-0.37	-0.35	-0.18	0.32	0.09	0.41	-0.06	0.03	-0.45
YEL032W	-0.25	0.17	0.5	0.11	-1.11	-0.41	-1.14		0.2	0.98	0.79	0.62	-0.06	-0.27	-0.57	0.01	-0.07	0.5
YNL309W	-0.53	-0.04	0.6	0.51	0.2	-0.01	-0.01	-0.29	-0.37	0.04	0.18	0.31	0.2	-0.21	-0.17	-0.21	-0.21
YDL156W	-0.39	-0.17	0.6	0.82	0.22	-0.01	-0.11	-0.22	-0.43	-0.06	0.22	0.43	0.25	-0.17	-0.22	-0.3	-0.1	-0.35
YNL145W	2.06	1.36	0.59	-0.8	-0.76	-1.8	-1.03	-1.3	0.12	0.87	1.17	0.34	0.44	-0.76	-0.36	-0.98	0.33	0.49
YBL082C	-0.58	-0.85	-0.38	-0.46	0.12	0.6	0.53	0.14	0.29	-0.04	0	-0.23	-0.06	0.12	0.5	0.02	0.27	0
YPL127C	-1.99	-1.87	-0.32	0.57	0.92	0.99	0.86	0.32	-0.17	-0.63	-0.76	0.04	0.46	0.59	0.42	0.46	0.3	-0.19
YJL074C	-0.66	-0.98	0.55	1.15	0.97	0.12	-0.07	-0.7	-0.68	-0.22	0.21	0.72	0.71	-0.09	-0.19	-0.37	-0.35	-0.12
YPL014W	-0.21	0.14	0.83	0.4	-0.15	-0.13	-0.23	-0.4	-0.19	0.28	0.34	0.76	0.27	-0.01	-0.86	-0.37	-0.35	-0.13
YGL217C		-0.48	-0.09	-0.26	0.23	0.19	0.38	0.24	-0.02	-0.27	-0.36	-0.15	0.03	0.19	0.29	0.2	0.18	-0.29
YEL040W	0.11	0.21	0.74	0.5	-0.29	-0.47	-0.34	-0.29	-0.04	0.24	0.59	0.33	0.23	-0.31	-0.31	-0.45	-0.5	0.07
YCL024W	-0.41	0.2	1.31	0.92	0.26	-0.36	-0.26	-0.94	-0.7	0.06	0.61	0.74	0.56	-0.28	-0.6	-0.28	-0.41	-0.43
YIL106W	-0.23		-0.66	-0.86	-0.44	-0.25	0.59	0.28	0.71	0.32	-0.14	-0.25	-0.03	-0.36	0.03	0.13	0.74	0.44
YGR014W	-0.65	-0.81	0.24	0.26	0.11	-0.04	-0.01	-0.43	-0.4	-0.78	-0.23	0.45	0.76	0.69	0.59	0.65	-0.33	-0.09
YGL116W	-0.19	-0.19	-0.49	-0.77	-0.31	-0.61	-0.03	0.48	0.93	0.53	0.11	0.17	-0.51	-0.4	0.08	-0.12	0.56	0.74
YLL028W	1	1.06	0.97	-0.19	0.01	0.01	0.22	-0.11	0.51	0.13	-0.05	-0.83	-0.87	-1.01	-0.5	-0.59	0.25	0.01
YNL015W	-0.71	0.05	-0.12	0.64	-0.02	0.43	-0.31	-0.73	-0.56	-0.4	-0.05	0.36	0.63	0.35	0.54	0.14	0.01	-0.23
YCR042C	-0.12	0.09	0.09	-0.23	-0.97	-0.35	-0.7	0.18	0.49	0.83	0.88	0.3	-0.26	-0.39	-0.56	0.43	0.03	0.26
YNL313C	-0.24	-0.51	-0.13	0.34	0.27	0.22	0.06	0.01	-0.22	0.01	-0.07	0.3	0.33	-0.06	-0.06	-0.15	-0.3	0.19
YGR221C	-0.38	0.02	0.46	0.74	0.31	-0.13	-0.1	-0.59	-0.4	-0.03	-0.03	0.68	0.56	-0.07	-0.22	-0.22	-0.07	-0.52
YPL155C	-0.74	-0.84	-0.56	-0.69	-0.22	0.41	0.54	0.6	0.4	0.37	-0.04	-0.29	-0.3	-0.15	0.16	0.23	0.48	0.64
YGR109C	-1.79		2.13	1.75	0.23	0.15	-0.66	-0.77	-0.73	-0.15	1.14	1.41	0.46	-0.21	-0.77	-0.56	-1.04	-0.58
YIL129C	-1.1	-1.37	-1.29	0.37	0.37	0.62	1.06	0.68	0.31	-0.37	-0.71	-0.76	-0.1	0.29	0.52	0.59	0.8	0.11
YBR071W	-0.81	0.02	1.08	0.74	-0.1	-0.23	-0.64	-0.64	-1.21	0.24	1.27	1.13	0.49	-0.06	-0.39	-0.1	-1	0.22
YGR152C	-0.53	-0.61	0.76	0.8	0.53	0.31	-0.05	-0.45	-0.51	-0.41	0.4	0.51	0.39	0.18	0.01	-0.34	-0.21	-0.75
YMR032W	-0.2	-0.94	-0.87	-0.87	-0.6	-0.5	0.45	0.71	1.28	0.73	0.27	-0.06	-0.42	-0.06	-0.5	0.28	0.61	0.7
YER095W	-0.57	0.42	1.03	1.35	0.64	0.42	-0.4	-0.9	-0.73	-0.47	0.2	0.78	0.28	-0.05	-0.11	-0.13	-0.87	-0.9
YDL018C	-0.24	0.1	0.72	0.89	0.45	0.22	0.07	-0.53	-0.61	-0.24	-0.06	0.26	0.4	-0.08	-0.14	-0.55	-0.13	-0.51
YNL126W	-0.93	-0.81	-0.22	0.23	0.61	0.41	0.46	0.28	-0.33	-0.66	-0.56	-0.24	0.39	0.51	0.58	0.85	-0.24	-0.31
YCL022C	0.06	-0.01	1.05	0.75	0.23	-0.19	-0.1	-0.46	-0.67	0.06	0.26	0.56	0.36	-0.13	-0.6	-0.26	-0.46	-0.46
YIL140W	-0.94	-0.54		1.23	0.75	0.32	-0.35	-0.69	-0.6	-0.54	0.04	1.2	0.78	0.13	0.17	-0.02	-0.11	-0.83
YKR010C	-0.49	-0.47	-0.16	0.16	0.32	0.32	0.2	-0.12	-0.01	-0.35	-0.31	-0.03	0.33	0.17	0.29	0.32	-0.12	-0.03
YGR189C	-0.32	-0.65	0.87	1.1	1.17	0.44	0.37	-0.93	-1.45	-0.57	0.15	0.92	0.81	0.12	0.15	-0.39	-0.6	-1.2
YDL163W	-0.4	-0.59	0.87	1.03	0.45	0.11	-0.25	-0.54	-0.76	-0.4	0.5	0.85	0.59	0.08	-0.28	-0.28	-0.4	-0.59
YKR012C	0.47	0.15	0.69	1.36	0.74	0.4	-0.39	-0.86	-1.21	-1.69	-0.64	0.54	0.98	0.62	0.61	-0.1	-0.66	-1
YKL104C	1.22	0.84	0.8	0.15	-0.16	-0.58	-0.28	-0.17	-0.1	0.08	-0.09	0.17	-0.28	-0.67	-0.58	-0.34	0.09	-0.12
YPL153C	-0.59	0.14	1.13	1.2	0.63	-0.04	-0.42	-0.61	-0.96	-0.4	0.36	0.72	0.3	-0.01	0.1	-0.54	-0.46	-0.57
YDL055C	-0.73	-1.06	-0.79	-0.02	0.16	0.44	0.03	0.11	-0.2	-1.26	-0.37	0.03	0.67	0.68	0.87	0.95	0.45	0.05
YOL017W	-0.7	-0.12	1.17	0.93	0.39	-0.35	-0.19	-0.43	-0.72	0.13	0.16	0.59	0.25	-0.19	-0.49	-0.31	-0.41	0.29
YNL300W	-1.24	-0.78	0.31	1.46	1.11	0.62	0.07	-0.23	-0.58	-1.01	-0.24	0.23	0.79	0.33	0.54	-0.09	-0.31	-1.01
YJR093C	0	-0.36	-0.26	-0.47	0.02	-0.08	0.37	0.36	0.28	0.11	-0.01	-0.19	-0.06	-0.24	0.02	0.04	0.35	0.13
YOR248W	-1.11	-1.34	-0.55	0.32	0.72	0.47	0.9	-0.2	-0.22	-1.17	-0.62	-0.14	0.89	0.38	1.25	0.47	0.3	-0.34
YPL032C	-0.19	-0.65	-0.25	0.01	0.67	0.45	0.78	0.1	-0.19	-0.6	-0.71	-0.44	0.18	0.11	0.38	0.15	0.2	0.01
YKL008C	-0.3	-0.54	-0.25	-0.34		0.6	0.6	-0.13	-0.25	-0.54	-0.19	0.06	0.6	0.29	0.63	0.2	0.24	-0.68
YML065W	-0.41	-0.61	-0.74	-0.5	0.24	0.05	0.5	0.24	0.29	0.3	-0.23	-0.13	-0.08	-0.13	0.39	0.21	0.39	0.22
YHL050C	-0.46	-0.17	0.71	0.73	0.1	-0.22	-0.46	-0.62	-0.17	0.08	0.49	0.78	0.29	-0.09	-0.27	0.02	-0.68	-0.07
YER111C	-1.21	-0.26	1.36	1.37	0.54	0.18	-0.85	-0.82	-0.75	0.07	0.89	0.78	0.37	-0.19	-0.11	-0.54	-0.34	-0.47
YJL137C	-0.52		-0.18	-0.08	-0.06	0.31	0.38	0.46	0.23	-0.16	-0.37	-0.41	0.04	-0.11	0.21	0.34	0.05	-0.13
YKL045W	-0.8	0.01	0.86	0.84	0.51	0.14	-0.4	-0.64	-0.8	0.41	0.88	0.75	0.46	-0.27	-0.1	-0.23	-0.42	-1.21
YKL030W	-0.28	-0.91	-0.8	-0.47	0.22	0.35	0.69	0.38	0.38	0.07	0.2	-0.08	0.15		0.25	-0.01	0.2	-0.36
YAL040C	1.04	0.19	0.47	-1.03	-0.63	-0.68	0.1	-0.02	0.53	0.68	0.51	-0.2	-0.34	-0.59	-0.31	-0.25	0.11	0.44
YFL060C	-0.28	0.19	0.41	0.56	0.24	0.14	-0.11	-0.11	-0.15	0.14	-0.16	0.25	0.08	-0.1	-0.11	-0.21	-0.7	-0.07
YOL090W	-0.61	-0.66	0.56	0.92	1.06	0.09	0.01	-0.73	-0.75	-0.49	0.05	0.7	0.7	-0.13	0.09	-0.23	-0.39	-0.21
YBL032W	-0.8	-1.22	-0.77	-1.11	0.02	0.04	0.6	0.43	0.32	0.19	-0.12	-0.24	-0.11	0.29	0.58	0.81	0.77	0.33
YOR321W	-0.43	-0.35	0.12	0.8	0.52	0.35	0.34	-0.21	-0.35	-0.56	-0.16	0.22	0.41	0.02	0.1	-0.07	-0.17	-0.56
YER001W	-2.29		0.77	1.6	0.53	0.55	-0.38	-0.54	-1.08	-0.94	0.07	1.35	1.02	1	0.2	-0.04	-0.97	-0.87
YJL091C	-0.61	-0.1	0.03	0.6	0.43	0.22	0.09	-0.29	-0.14	-0.45	-0.02	0.14	0.51	0.03	0.11	0.11	-0.51	-0.14
YPL163C	-2.42	-2.15	0.66	1.98	1.55	0.78	0.14	-0.94	-1.03	-1.5	-0.03	1.25	1.61	0.84	0.82	-0.09	-0.48	-0.97
YPL247C	0.14	0.36	0.31	0.32	0.09	-0.37	-0.06	-0.13	0.16	-0.01	0.26	-0.11	-0.17	-0.37	-0.08	-0.22	-0.11	0
YGL139W	-0.42	-0.39	-0.32	-0.28	0.22	0.49	0.32	0.28	0.06	-0.11	-0.07	-0.4	-0.2	-0.03	0.46	0.22	0.28	-0.11
YFL045C	-0.66	-0.98	-0.48	0.28	0.47	0.46	0.17	0.33	0.29	-0.45	0.08	-0.07	0.2	0.23	0.14	0.24	-0.12	-0.15
YMR274C	-0.41	-0.6	-0.49	-0.51	0.17	0.04	0.5	0.27	0.1	0.06	-0.22	0.06	0.22	-0.03	0.25	0.08	0.22	0.28
YGR238C	-0.38	0.16	0.28	0.19	0.16	-0.09	-0.05	-0.29	-0.45	-0.15	-0.01	0.58	0.35	0.04	-0.05	-0.13	0.04	-0.21
YNR009W	-1.16	-1.32	0.03	0.4	0.52	0.92	0.41	0.23	-0.11	-0.88		0.12	0.28	0.13	0.75	0.4	-0.11	-0.6
YGR151C	-0.46	-0.62	0.71	1.06	0.63	0.15	-0.04	-0.49	-0.57	-0.36	0.22	0.44	0.64	-0.19	-0.06	-0.53	-0.09	-0.4
YCR065W	-1.18	-0.2	0.57	0.69	0.21	0.1	-0.66	-0.44	-0.4	-0.57	0.21	0.81	0.69	0.41	0.13	0.31	-0.36	-0.34
YDR400W	-0.33	-0.12	0.23	0.9	0.75	0.49	0.27	-0.55	-0.39	-0.29	-0.27	0.07	0.42	-0.13	0.02	-0.4	-0.24	-0.44
YLR083C	0	-0.83	-0.55	-0.5	0.22	0.08	0.71	0.15	0.25	-0.16	-0.06	-0.37	0.2	-0.06	0.52	0.17	0.31	-0.08
YOR073W	-0.54	-0.36	-0.18		0.17	0.5	0.41	0.31	-0.05	-0.5	-0.25	-0.09	0.06	-0.09	0.46	0.4	-0.06	-0.19
YHR152W	0.52		-0.36	-0.27	-0.52	-0.22	-0.13	0.27	0.69	0.29	0.09	-0.01	-0.06	-0.56	-0.39	-0.24	0.51	0.39
YHR219W	-0.43	-0.14	0.72	0.86	-0.04	-0.2	-0.54	-0.52	-0.21	0.02	0.55	0.72	0.31	-0.08	-0.32	0.01	-0.72
YHR146W	-0.58	-0.14	-1.04	-0.42	-0.18	0.63	0.5	0.38	0.36	0.21	0.02	-0.16	-0.16	0.07	0.14	0.21	0.04	0.12
YGL083W	-0.43	0	-0.7	-0.45	-0.13	0.23	0.19	0.32	0.28	-0.01	-0.01	-0.2	0.13	0.13	0.22	0.39	-0.03	0.06
YKR098C	0.19	0.56	0.5	0.05	-0.32	-0.34	-0.3	-0.13	0.17	0.08	0.26	0.04	-0.04	-0.43	-0.18	0.02	-0.15	0.02
YOL030W	-0.19	-0.32	-0.37	-0.31	-0.25	0.28	0.76	0.69	0.53	-0.29	-0.16	-0.82	-0.39	-0.31	0.34	0.21	0.59	-0.01
YAL023C	-0.57	-1.12	-0.21	0.1	0.63	0.41	0.35	0.02	-0.21	-0.3	-0.1	0.14	0.11	0.26	0.4	0.18	0.14	-0.26
YLR466W	-0.42	-0.09	1.01	0.26	0.27	-0.42	-0.14	-0.72	-0.32	0.26	0.41	0.86	0.33	-0.14	-0.4	-0.3	-0.32	-0.14
YOR330C	-0.28	-0.43	-0.41	-0.19	0.05	0.04	0.18	0.11	0.07	0.09	-0.31	0.09	-0.04	0.14	0.09	0.26	0.05	0.47
YLR460C	0.14		0.44	0.39	0.1	0.03	0.12	-0.25	-0.04	0.03	-0.06	0.24	0.15	-0.21	-0.63	-0.34	-0.14	0.03
YIL177C	-0.34	-0.27	0.75	0.57	0.3	-0.38	-0.16	-0.54	-0.28		0.48	0.66	0.42	-0.27	-0.16	-0.3	-0.3	-0.18
YKL070W	-0.03		-0.13	-0.11	-0.08	0.19	0.24	-0.06	0.09	-0.21	-0.17	-0.33	0.11	0.1	0.1	0.24	0.09	-0.05
YFL037W	-0.46	-0.92	-0.58	-0.19	0.22	0.1	0.69	0.2	0.34	-0.07	-0.05	-0.17	0.1	-0.14	0.3	0.31	0.27	0.05
YKL108W	-0.32	-0.11	0.36	0.55	0.15	0.12	-0.37	-0.46	-0.23	0.45	0.42	0.45	0.38	-0.34	-0.19	-0.15	-0.56	-0.13
YDL103C	-0.54	-0.15	0.26	0.6	0.23	0.23	-0.39	-0.17	-0.06	-0.23	0.22	0.34	0.43	-0.08	-0.06	-0.04	-0.46	-0.14
YCL012W	-0.92	-0.58	-0.79	-0.5	-0.26	0.36	0.17	0.77	0.56	-0.07	-0.07	-0.21	-0.42	0.14	0.14	0.88	0.34	0.46
YER070W	-1.46	-0.76	1.08	1.5	0.74	0.47	-0.7	-0.68	-1.03	-0.55	0.35	1.24	0.73	0.2	0	0.11	-0.53	-0.72
YDL089W	0.17	0.17	0.45	0.34	0.09	-0.34	0	-0.3	0.01	0.06	0.23	0.04	0.21	-0.15	-0.28	-0.26	-0.38	-0.07
YKL165C	-0.4	-0.57	0.28	0.44	0.71	0.23	-0.03	-0.42	-0.28	-0.3	0.44	0.14	0.37	0.06	0.19	0.02	-0.57	-0.3
YDR346C	0.08	-0.53	-0.29	-0.24	-0.09	0.08	0.33	0.15	0.2	0.38	-0.1	-0.37	-0.19	-0.09	0.08	0.22	0.18	0.19
YKR077W	-0.48	0.56	1.36	0.65	-0.14	0.04	-0.58	-0.56	-0.75	0.45	0.71	0.55	0.02		-0.93	-0.07	-0.39	-0.44
YDR078C	0.19	0.36	0.34	0.29	0.11	0.08	-0.03	0.05	0.06	-0.01	0.02	-0.04	0.05	-0.64	-0.39	-0.35	-0.03	-0.06
YMR008C	0.34	0.47	0.83	0.29	0.27	-0.18	0.09	-0.33	-0.13	-0.09	0.09	0.12	-0.07	-0.28	-0.35	-0.39	-0.22	-0.46
YOR144C	-0.49	0.01	0.39	0.59		0.09	0.06	-0.42	-0.16	0.02	0.07	0.61	0.13	0.07	-0.4	-0.01	-0.24	-0.32
YNL197C	-0.78	-0.49	-0.72	0.15	0.13	0.63	0.37	0.1	-0.15	0.06	-0.43	0.12	0.08	0.34	0.23	0.06	0.23	0.06
YDR097C	-0.72	-0.85	0.54	1.04	0.84	0.24	-0.64	-0.83	-0.36	-0.7	0.99	1.08	0.64	0.18	-0.05	0.03	-0.76	-0.66
YCR097WB	0.45	0.33	0.04	-0.02	-0.09	-0.19	0.02	0.27	0.23	-0.09	0.01	-0.4	-0.14		-0.27	-0.25	0.22	-0.11
YBR092C	-0.11	-0.33	-0.43	-0.74	-0.88	-1.2	-0.18	0.3	1.64	0.89	0.9	0.27	0.05	-0.29	-1.09	0.32	0.41	0.47
YBR287W	0.56	0.8	0.44	0.02	-0.37	-0.05	-0.36	-0.18	-0.08	0.37	0.36	-0.06	-0.15	-0.45	-0.41	-0.04	-0.36	-0.05
YFL044C	-0.16	0.28	0.24	0.31	-0.13	0.24	-0.34	-0.16	0.2	0.33	0.21	0.1	-0.06	-0.36	-0.5	-0.11	-0.09	0.02
YMR307W	-1.12	-1.64	-0.41	-0.1	0.44	0.36	0.44	0.15	0.01	-0.64	0.01	0.23	0.54	0.8	0.9	0.88	-0.25	-0.6
YOR372C	-0.83	-0.46	-0.43		0.2	0.2	0.4	0.25	-0.16	-0.14	-0.46	0.09	0.12	0.2	0.15	0.15	0.23	0.48
YJL187C	-0.89	-0.59	0.01	0.56	0.44	-0.06	-0.14	-0.19	-0.4	-0.68	0.28	0.65	0.63	0.26	0.34	0.2		-0.44
YKL185W	0.2	-0.61	0.13	-0.85	-0.99	-1.14	-1.5	-1.14	0.11	2.09	2.18	1.21	0.47	0.09	-0.37	-0.28	-0.5	0.9
YDR297W	-0.45	-0.87	-0.08	0.1	0.46	0.61	0.33	-0.16	-0.11	-0.51	0.38	0.24	0.53	0.05	0.3	-0.22	-0.08	-0.53
YDL096C	-0.26	-0.77	0	0.04	0.63	0.35	0.44	-0.24	-0.24	-0.08	-0.12	0.23	0.27	0.05	0.07	0.17	-0.3	-0.24
YGL097W	-0.27	-0.63	-0.66	-0.21	0.07	0.08	0.44	0.32	0.31	-0.02	-0.06	-0.04	0.17	-0.16	0.27	0.07	0.39	-0.07
YLR270W	0.17	0.69	0.35	0.41	-0.05	0.16	-0.14	-0.53	0.06	0.31	-0.09	-0.05	0.04	-0.5	-0.66	-0.21	-0.03	0.07
YNL283C	0.33	-0.41	-0.27	0	0.6	0.41	0.67	-0.14	-0.55	-0.74	-0.68	-0.14	0.45	0.18	0.41	-0.16	0.03	0.02
YPL227C	-0.67	-1.02	-0.12	-0.16	0.35	0.35	0.44	0.17	0.2	-0.02	-0.09	-0.15	0	0.27	0.12	0.17	0.12	0.03
YJL073W	0.04	-0.13	0.84	1.03	0.32	0.07	-0.1	-0.35	-0.41	-0.17	-0.12	0.31	0.09	-0.13	-0.24	-0.31	-0.49	-0.24
YBR078W	-0.44	-1.12	-0.42	-0.3	0.37	-0.08	0.71	0.26	0.38	0.01	-0.15	-0.35	0.09	0.31	0.67	-0.18	0	0.25
YOR008C	0	0.18	0.23	0.43	0.17	-0.03	0.09	-0.27	-0.02	0.09	-0.13	0.09	0.14	-0.15	-0.31	-0.18	-0.21	-0.13
YPL004C	-0.16	0.88	0.79	0.33	-0.16	-0.42	-0.2	-0.35	-0.12	0.18	0.23	0.04	0.01	-0.56	-0.08	-0.54	0.06	0.07
YFL067W	-0.41	-0.26	0.55	0.93	0.03	-0.37	-0.33	-0.6	-0.35	0.4	0.5	0.81	0.27	-0.28	-0.41	-0.16	-0.45	0.1
YPR018W	-0.36		0.6	0.63	0.28	-0.05	-0.04	-0.42	-0.2	-0.18	0.15	0.3	0.21	-0.36	-0.07	-0.04	-0.38	-0.09
YHR153C	-0.3		0.59	0.51	0.21	0.11	0.02	-0.12	-0.33	-0.14	0.03	0.24	0.16	-0.09	-0.38	-0.09	-0.06	-0.35
YMR179W	-1.3	0.07	0.98	1.12	0.13	0.19	-0.58	-0.63	-0.9	0.09	0.54	1.44	0.42	0.04	-0.4	-0.47	-0.12	-0.61
YPL036W	-0.28	-0.52	-0.64	-0.67	-0.33	-0.31	0.45	0.33	0.72	0.54	0.17	0.1	-0.08	-0.36	-0.1	0.18	0.27	0.52
YMR284W	0.31	0.26	0.15	-0.37	-0.25	-0.47	-0.11	-0.09	0.2	0.15	0.35	0.13	0.25	-0.39	0.05	-0.15	-0.01	-0.03
YDR113C	-0.78	-0.52	0.26	0.2	0.48	0.48	0.27	0.01	-0.29	-0.61	-0.29	0.04	0.31	0.17	0.35	-0.02	0.07	-0.11
YMR199W	-1.56	-0.93	1.29		0.94	0.48	0.07	-0.54	-1.11	-0.77	0.66	1.14	0.99	0.3	0.35	-0.02	-0.41	-0.88
YGL216W	-0.23	-0.48	-0.46	-0.14	0.34	0.13	0.56	-0.01	0.06	-0.02	-0.48	-0.14	0.22	0.06	0.19	0.18	0.22	0.01
YMR183C	-0.45	-0.18	-0.45	-0.29	-0.31	0.34	0.29	0.47	0.29	0.1	-0.58	-0.18	-0.18	0.08	0	0.26	0.46	0.31
YPR047W	0.31	0.63	0.13	-0.01	-0.14	0.05	0.08	0.03	0.01	0.24	-0.08	-0.16	-0.1	-0.37	-0.28	-0.14	0.06	-0.3
YLR236C	-0.9	-0.53	-0.16	0.8	0.39	0.52	0.08	-0.22	-0.12	0.27	-0.2	0.61	0.34	-0.05	-0.3	-0.12	-0.39	0.02
YPR104C	-0.72	-0.72	-0.72	0.05	-0.08	0.35	0.34	0.26	0	-0.22	-0.12	-0.1	0.03	0.31	0.35	0.34	0.46	0.19
YDL010W	-0.58	-0.06	0.67	0.92	0.09	0.41	-0.3	-0.21	-0.45	-0.11	0.21	0.24	0.14	-0.03	-0.24	-0.09	-0.33	-0.26
YNL087W	-0.48	-0.48	-0.5	-0.19	-0.09	0.16	0.27	0.05	0.18	0.15	-0.11	0.08	0.05	0.08	0.24	0.39	0	0.21
YPL221W	-0.35	-0.57	1.05	0.86	0.38	0.59	0.12	-0.58	-0.48	-0.38	0.33	0.54	0.26	-0.41	-0.12	-0.35	-0.41	-0.5
YPR135W	-0.39	-0.6	0.8	1.28	0.67	0.04	-0.29	-0.62	-0.6	-0.67	0.29	0.73	0.6	-0.12	-0.01	-0.29	-0.25	-0.55
YPR119W	-2.36		-1.96	-2.29	-1.36	0.4	1.09	1.54	1.5	0.92	0.05	-0.23	-0.42	-0.29	0.12	0.73	1.35	1.2
YIL158W	-0.63	-0.86	-0.66	-0.41	-0.06	-0.11	0.85	0.78	0.81	0.3	-0.26	-0.17	-0.41	-0.39	-0.01	0.19	0.57	0.48
YKL101W	-0.28	-0.43	-0.02	0.38	0.8	-0.02	0.17	-0.16	-0.58	-0.43	-0.22	0.53	0.69	0.08	0.05	-0.15	-0.11	-0.28
YNL339C	-0.74	-0.28	1.01	0.87	0.38	0.06	-0.52	-0.55	-0.34	0.04	0.88	0.5	0.35	-0.46	0.02	-0.34	-0.28	-0.59
YLR462W	-0.85	0.03	0.84	0.94	-0.25	-0.15	-0.49	-0.51	-0.28	0.19	0.7	1.01	0.26	-0.23	-0.34	-0.23	-0.49	-0.14
YPL116W	-0.47	-0.18	-0.21	-0.1	-0.14	0.24	0.53	0.6	-0.09	-0.1	-0.44	-0.4	0.1	0.05	0.55	0.55	-0.27	-0.21
YLR235C	-0.48	-0.2	0.12	0.77	0.67	0.1	-0.03	-0.13	-0.16	-0.3	0.08	0.1	0.19	-0.18	-0.08	-0.3	-0.03	-0.16
YGL225W	-1.08	-0.99	-0.16	0.2	0.61	0.37	0.1	0.3	0.18	-0.49	0.11	0	0.35	0.27	0.46	0.42	-0.2	-0.44
YPR106W	-0.45		-0.65	-0.38	0.12	0.58	0.2	-0.16	-0.45	-0.76	-0.33	0.26	0.58	0.3	0.66	0.07	0.51	-0.11
YLR372W	-0.3	-0.63	-0.17	0.02	0.72	0.19	0.64	-0.21	-0.09	-0.28	-0.17	0.08	0.37	0.14	0.42	-0.28	0.01	-0.49
YGR296W	-0.53	-0.23	0.98	1.06	0.14	-0.44	-0.44	-0.77	-0.18	0.02	0.53	0.72	0.2	-0.21	-0.14	-0.11	-0.42	-0.16
YPL208W	-0.25	-0.18	0.12	0.73	0.23	0.07	0.17	-0.46	-0.25	-0.31	0.03	0.49	0.37	0.03	-0.12	-0.01	-0.36	-0.29
YEL016C	-0.29	-0.31	-0.29			0.28	0.58	0.27	0	-0.02	-0.38	-0.18	0.16	-0.21	0.17	0.06	0.24	-0.09
YLR056W	-0.96	-1.35	-0.87	-0.56	0.39	0.29	1.1	0.22	0.51	0.11	0.06	-0.13	0.24	-0.08	0.52	0.15	0.53	-0.16
YHR173C	-1.34	-0.38		0.73	0.34	0.75	0.16	0.15	-0.22	-0.46	-0.49	0.19	0.11	0.32	0.14	0.22	-0.19	-0.03
YDL003W	-1.22	-0.74	1.34	1.5	0.63	0.29	-0.55	-0.65	-0.76	-0.88	0.69	1.25	0.62	-0.01	-0.36	-0.04	-0.55	-0.55
YPL128C	-0.48	-0.57	-0.51	-0.24	0.14	-0.1	0.58	0.06	0.07	0.04	-0.12	-0.08	0.14	0.02	0.27	0.02	0.14	0.6
YHR023W	-0.93	-0.86	-0.46	-1.19	-0.8	-0.26	0.55	0.73	0.99	0.64	0.34	0.15	-0.57	-0.39	0.45	0.63	0.14	0.83
YLL033W	-0.07	-0.66	-0.42	-0.55	0.16	0.01	0.5	0.15	0.38	0.23	-0.17	-0.09	-0.11	-0.09	0.2	0.08	0.45	0.01
YHR218W	-0.81	-0.08	0.91	0.79	-0.1	-0.05	-0.67	-0.69	-0.2	0.37	0.76	0.96	0.16	-0.25	-0.26	-0.08	-0.71	-0.04
YPR174C	-0.24	-0.4	0.97	0.62	0.6	-0.11	-0.04	-0.7	-0.4	-0.24	0.25	0.3	0.46	-0.13	-0.06	-0.31	-0.33	-0.24
YOL132W	0.21	-0.05	0.06	-0.27	-0.14	-0.43	-0.04		0.45	0.7	0.12	0	-0.21	-0.41	-0.41	-0.37	0.19	0.6
YOR188W	-0.04		-0.38	-0.22	0.2	-0.1	0.43	0.25	-0.08	-0.24	-0.47	-0.06	0.04	-0.06	0.13	0.28	0.04	0.28
YDR150W	-0.44	-0.76	-0.7	-0.65	-0.14	-0.1	0.44	0.22	0.42	0.15	0.13	0.06	0.11	0.15	0.21	0.3	0.41	0.18
YPR203W	-0.68	-0.19	1.23	0.84	0.14	-0.44	-0.44	-0.75	-0.26	-0.06	0.63	0.98	0.07	-0.24	-0.35	-0.22	-0.33	0.08
YHR126C	0.18	0.1	0.38	-0.15	-0.26	-0.4	-0.33	0	-0.2	0.18	0.84	0.33	0.27	-0.29	-0.15	-0.07	-0.42	0
YDR530C	-0.07	0.56	0.21	-0.05	-0.28	-0.08	-0.62	-0.07	0.16	0.29	0.32	-0.01	0.28	-0.14	-0.34	-0.2	-0.05	0.07
YJR006W	-0.48	-0.2	0.22	0.54	0.13	0.38	-0.2	-0.09	-0.34	0.14	0	0.29	0.44	-0.09	0	0.03	-0.41	-0.37
YNL238W	0.07	-0.53	-0.46	-0.34	0.37	0.48	0.52	-0.1	-0.08	-0.34	-0.29	-0.29	0.06	-0.03	0.27	0.29	0.16	0.24
YLR467W	-0.53	-0.41	1.07	0.72	0.23	-0.25	-0.26	-0.64	-0.39	0.22	0.75	0.71	0.27	-0.25	-0.11	-0.39	-0.25	-0.49
YHR135C	-0.12	-0.65	-0.43	-0.43	0.24	0.09	0.54	0.23	0.27	0.07	-0.17	-0.14	-0.01	-0.16	-0.02	0.2	0.41	0.07
YNL181W	-0.44	-0.17	0.15	0.46	0.13	0.28	-0.03	-0.25	-0.05	-0.05	0.12	0.36	0.1	-0.01	-0.19	-0.29	0.09	-0.21
YJL116C	0.54	0.7	1.11	0.15	-0.07	0.05	0.05	0.18	0.28	0.09	-0.08	-0.14	-0.3	-0.47	-1.1	-0.33	-0.4	-0.28
YPR202W	-0.79	-0.25	1.18	0.84	0.19	-0.11	-0.42	-0.56	-0.36	-0.12	0.68	0.8	0.08	-0.24	-0.14	-0.27	-0.32	-0.19
YCL060C	-0.97	-0.5	0.42	1.27	0.19	0.23	-0.94	-0.5	-0.67	-0.02	0.54	0.85	0.39	0.19	-0.2	0.09		-0.37
YOR229W	0.49	0.05	-0.3	-0.73	-0.25	-0.04	-0.04	0.12	0.29	0.17	0.29	-0.21	-0.04	-0.3	-0.04	-0.14	0.27	0.43
YGL055W	1.03	0.85	0.63	-0.45	-0.86	-2.06	-1.39	-1.29	-0.76	0.17	1.18	1.12	1.12	0.92	0.65	-0.34	-0.27	-0.27
YDR191W	-0.01		0.24	-0.07	-0.45	-0.43	-0.56	-0.14	0.63	0.19	0.56	0.05	0.17	-0.14	-0.19	0.16	-0.14	0.13
YBR089W	-0.97	-0.66	0.73	1.36	0.66	0.07	-0.4	0.12	-1.5	0.2	-0.02	0.6	0.91	0.03	-0.25		-1	0.13
YER151C	-0.08	-0.24	-0.31	-0.02	0.15	0.13	0.32	0.25	-0.02	-0.05	-0.21	0.06	-0.08	0.02	-0.1	0.13	0.02	0.03
YLL002W	-0.7	-0.17	0.63	0.64	0.13		-0.07	-0.3	-0.11	-0.23	0.3	0.51	0.28	-0.07	0.1	-0.12	-0.38	-0.42
YGR153W	-0.33		0.17	0.41	0.24	0.32	-0.13	0.03	0.09	0.06	-0.04	0.12	0.06	-0.06	-0.35	-0.09	-0.28	-0.21
YLR342W	-0.24	-0.43	-0.01	0.35	0.62	0.15	0.38	-0.59	-0.15	-0.79	-0.43	-0.1	-0.05	0.33	0.39	0.81	0.22	-0.43
YNL221C	0.02	-0.38	-0.27	-0.52	-0.19	-0.21	0.13	0.15	0.36	0.42	0.25	0.02	-0.02	-0.19	0.05	0.19	0	0.18
YOL069W	-0.27	-0.25	-0.11	-0.21	0.07	0.32	0.36	0.51	0.38	-0.25	-0.09	-0.41	-0.21	-0.15	0.1	0.19	0.04	-0.02
YPL269W	-0.58		-0.25	-0.35	0.1	0.09	0.36	0.07	-0.1	-0.58	-0.61	-0.04	0.3	0.17	0.3	0.17	0.32	0.64
YDR061W	0.22	-0.22	-0.2	-0.41	0.09	0.09	0.41	0.2	0.21	0.03	-0.05	-0.12	-0.03	-0.17	0.1	0.06	-0.02	-0.18
YGL038C	-0.79	-0.15	0.57	0.64	-0.29	0.13	-0.62	-0.36	-0.35	0.27	0.39	0.7	0.38	0.21	-0.03	-0.05	-0.38	-0.25
YHR188C	-0.24	0.02	0.15	0.3	0.38	0.3	-0.08	-0.3	-0.05	0.05	-0.1	0.18	0.11	-0.2	0.09	-0.08	-0.32	-0.2
YMR261C	-0.06	0.36	0.24	-0.06	-0.21	-0.04	-0.16	-0.28	-0.06	0.21	0.19	0.34	0.24	-0.12	-0.34	-0.06	-0.3	0.13
YER020W	0.12	0.17	-0.14	-0.05	-0.24	-0.22	-0.49	0	-0.02	0.47	0.41	0.18	0.05	0.04	-0.26	0.21	-0.13	-0.09
YHL026C	-0.03	-0.23	0.25	-0.54	-0.39	-0.37	-0.33	-0.14	0.78	0.56	0.56	0.1	-0.11	-0.13	-0.39	0.11	0.04	0.28
YMR075W	-0.25	-0.25	0.09	0.81	0.12	0.06	0.02	-0.11	-0.15	0.04	-0.09	0.3	0.34	-0.01	-0.36	-0.13	-0.3	-0.13
YGL257C	-0.12	-0.26	-0.52	-0.33	-0.21	-0.12	0.3	0.45	0.29	0.55	0.13	-0.21	0.02	-0.31	0.11	0.02	-0.04	0.25
YCR102C	0.25	0.1	0.51	0.15	0.23	-0.25	-0.04	-0.14	-0.04	-0.06	0.01	0.1	0.18	-0.09	-0.39	-0.37	-0.2	0.06
YHR110W	-0.45	-0.15	0.53	0.81	0.48	0.3	0.25	-0.23	-0.67	-0.51	-0.23	0.17	0.52	0.13	0.19	-0.32	-0.04	-0.79
YGR286C	0.09	0.09	0.59	0.68	0.5	0.11	0.12	-0.2	-0.31	-0.21	-0.2	0.07	0.26	-0.24	-0.2	-0.57	-0.18	-0.4
YOR247W	-1.73	-1.81	-0.29	0.29	1.05	0.56	0.88	-0.23	-0.07	-1.26	-0.51	-0.23	0.8	0.53	1.41	0.83	0.31	-0.54
YJR143C	-0.37	-0.79	-0.33	0	0.51	0.26	0.67	0.07	-0.11	-0.54	-0.13	-0.06	0.3	-0.06	0.58	0.11	0.3	-0.41
YPL242C	-0.94	-0.54	-0.78	-0.74	-1.13	-0.68	0.36	0.56	1.16	0.78	0.43	0.14	-0.19	-0.42	0.09	0.42	0.55	0.94
YMR131C	-0.01	-0.39	-0.99	-0.51	-0.17	0.24	0.15	0.26	0.28	0.23	0.11	0.14	0.04	0.11	0.17	0.15	0.17	0.01
YPL057C	0.06	-0.54	0.71	0.58	0.54	0.82	0.03	-0.71	-1	-0.07	0.69	0.5	0.32	-0.06	0.09	-0.51	-0.67	-0.77
YLR045C	-1.15		-0.61	0.11	0.1	0.32	0.46	0.07	-0.13	-0.24	-0.36	0.13	0.05	0.2	0.48	0.63	-0.08	0.05
YBR043C	-0.29	-0.51	-0.4	-0.19	-0.24	0.15	0.32	0.35	0.03	0.16	-0.31	0.08	0	0	-0.08	0.39	0.26	0.29
YPR111W	-0.03	-0.26	-0.2	-0.44	-0.18	-0.07	0.44	0.04	0.33	0.05	-0.09	-0.28	-0.03	-0.28	0.18	-0.07	0.23	0.67
YEL077C	-0.39	-0.41	0.98	0.9	-0.13	-0.3	-0.27	-0.6	-0.34	0.01	0.71	0.63	0.36	-0.19	0.04	-0.21	-0.3	-0.5
YDR126W	-0.18	-0.07	0.28	0.55		-0.04	-0.13	-0.25	-0.08	-0.01	-0.04	0.39	0.23	-0.25	-0.12	-0.22	0.04	-0.1
YPR175W	-0.41	-0.57	1.15	0.69	0.61	0	-0.22	-0.5	-0.43	-0.33	0.22	0.64	0.42	-0.09	-0.03	-0.5	-0.08	-0.57
YGR035C	0.12	0.05	-0.68	-0.51	-0.59	0.35	0.01	0.14	0.81	0.22	-0.31	-0.2	-0.01	-0.01	-0.12	0.37	0.14	0.23
YKR029C	-0.17	-0.11		-0.65	-0.37	0.05	-0.07	0.31	0.41		-0.02	0.09	0.07	-0.06	0.26	0.14	-0.09	0.22
YFL066C	-0.59	-0.11	0.72	0.92	-0.21	-0.01	-0.64	-0.53	-0.22	0.28	0.55	0.87	0.06	-0.24	-0.31	-0.11	-0.43	0.01
YFL068W	-0.74	-0.04	0.83	0.83	-0.12	-0.01	-0.74	-0.43	-0.3	0.42	0.65	0.76	0.08	-0.16	-0.48	-0.12	-0.29	-0.12
YBL028C	0.1	-0.79	-0.69	-0.29	-0.31	-0.03	0.11	0.48	0.08	0.07	-0.23	0.07	-0.03	0.28	0.21	0.21	0.44	0.33
YNL273W	-0.31	-0.13	0.04	0.5	0.25	-0.13	-0.2		-0.47	0.26	0.26	0.43	0.35	0	-0.42	-0.11	-0.2	-0.11
YLR437C	-0.4	-0.36	-0.43	0.06	0.07	0.07	0.52	0.06	0.2	0.03	0.03	-0.3	-0.05	0.03	0.24	0.45	-0.04	-0.17
YJL084C	0.39	0	0.25	-0.12	-0.12	-0.43	-0.12	-0.05	0	0.39	0.19	0.07	0.04	-0.52	-0.27	-0.17	0.35	0.13
YLL051C	0.08	-0.86	-0.47	-0.2	0.22	0.09	0.47	0.28	0.27	-0.12	-0.13	-0.24	0.1	-0.13	0.24	0.02	0.31	0.05
YIL050W	-0.23	-0.23	-0.37	0	-0.02	0.31	0.08	0.33	0.31	-0.13	-0.13	-0.17	0.11	-0.06	0.01	0.32	-0.07	-0.07
YPR034W	-0.12	-0.77	-0.25	-0.54	0.35	0.37	0.54		0.05	-0.23	-0.18	-0.05	0.01	-0.06	0.32	0.17	0.34	0.06
YDR354W	-0.05	0.15	0.41	0.13	0.28	-0.13	-0.11	-0.34	-0.13	-0.19	0.22	0	0.03	-0.1	-0.11	-0.26	-0.08	0.28
YLR465C	-0.67	-0.46	1.12	1.1	0.16	-0.22	-0.28	-0.48	-0.45	-0.06	0.56	0.87	0.24	-0.35	-0.17	-0.35	-0.17	-0.37
YBL023C	-0.32	-0.24	0.31	0.11	-0.67	-1.01	-0.56	0.13	0.33	1.08	0.61	0.69	0.14	-0.39	-0.67	0.22	-0.37	0.6
YMR078C	-0.96	-0.52	0.38	0.65	0.32	0.19	0.05	-0.13	-0.31	-0.44	0.34	0.57	0.38	0.05	0.29	0.25	-0.75	-0.35
YOR175C	-0.02	-0.18	-0.16	-0.18	0.01	0.03	0.19	-0.11	-0.13	-0.34	-0.08	0.03	0.32	0.07	0.29	0.25	0.05	-0.04
YOR233W	-0.16	-0.49	-0.42	-0.33	0.2	0.53	0.39	-0.03	0.01	-0.05	-0.1	-0.2	0.09	-0.18	0.35	0.09	0.29	0.02
YGL101W	-0.24	-0.11	-0.6	-0.47	0.06	0.19	0.51	0.4	0.03	-0.16	-0.55	-0.38	0.17	-0.22	0.49	0.22	0.67	-0.02
YOR195W	-0.29	-0.34	-0.03	0.56	0.36	0.42	0.34	0.18	-0.42	-0.56	-0.18	0.28	0.17	-0.09	0.1	0.13	-0.25	-0.4
YFL062W	-0.34	0.11	0.23	0.37	0.18	0.07	-0.23	-0.17	-0.15	0.08	0.18	0.12	0.14	-0.17	0.07	-0.02	-0.26	-0.22
YKR042W	1.25	0.67	0.64	0.3	0.39	-0.3	0.41	-0.1	0.42	0.26	0.01	-0.77	-0.65	-1.07	-0.43	-0.77	-0.01	-0.27
YOR056C	0.09	-0.37	-0.66	-0.35	-0.23	0.23	0.33	0.19	0.23	0.21	-0.15	-0.02	-0.01	0.12	-0.29	0.12	0.2	0.34
YDL238C	0.08	0.71	0.49	0.14	0.04	-0.01	-0.11	-0.3	-0.21	0.22	-0.04	0.01	-0.3	-0.38	-0.12	-0.19	-0.02	-0.01
YGL163C	-0.11	0.13	0.41	0.6	0.23	0.31	0.19	0.16	-0.55	-0.34	0.05	0.23	0.25	0.08	-0.11	-0.23	-1.1	-0.19
YML027W	-1.72	-0.66	1.73	1.29	0.51	0.28	0.23	-0.55	-0.97	-0.48	0.57	0.88	0.5	-0.01	0.11	-0.33	-0.44	-0.94
YKL067W	-0.58	0.15	0.39	0.96	0.7	0.87	0.22	-0.19	-0.48	-0.37	-0.37	-0.09	0.3	-0.2	0.1	-0.3	-0.32	-0.8
YOR018W	0.44	0.2	0.26	-0.15	-0.14	-0.26	-0.04	-0.14	-0.1	0.15	0.09	-0.01	-0.14	-0.49	-0.03	-0.06	0.02	0.38
YJR076C	-0.18	-0.54	-0.21	-0.25	0.33	0.14	0.63	0.24	0.13	-0.16	-0.43	-0.37	0.07	-0.13	0.31	0.05	0.4	-0.03
YLR343W	-0.08	-0.5	0.17	0.43	0.92	0.17	-0.26	-0.24	-0.41	-0.76	0.08	-0.18	0.27	0.2	0.59	0.3	-0.41	-0.3
