# Supplementary material for: Using single-index ODEs to study dynamic gene regulatory network
Source: PLoS One. 2018 Feb 23;13(2):e0192833. doi: 10.1371/journal.pone.0192833 (PMC5825071; doi:10.1371/journal.pone.0192833)
Supplement: S3 File — (TXT) [file pone.0192833.s005.txt]

"module1" "module2" "module3" "module4" "module5" "module6" "module7" "module8" "module9" "module10" "module11" "module12"
"module1" 0.199560213407169 0.529103922457624 0.220515242548894 0.137720776584895 0.186283171612558 0 0 0.192161000613066 0.640264497252343 0.463548571804412 0.162156819735063 0.262506614068685
"module2" 0.144166926556593 -0.228804066594210 -0.187359690372821 -0.518960232415406 -0.0918473402628776 0.327524994524407 0 -0.562930180429767 -0.520369473499646 -0.387755257533054 0 0
"module3" -0.270198214540835 -0.205744377374516 0.37386049754096 0.105339818525988 -0.269623957238274 -0.257853017619867 0.390572975381505 0.113009270550036 0 -0.0919355552847212 -0.145645958585013 0
"module4" -0.176198159504520 0.0638429758295714 0.175608755263372 0 0.266538111270894 -0.157624708257277 0 0.144968660662978 0.211698045367735 0.249558105500252 -0.284615240096126 -0.314999605877404
"module5" 0 0.0609440714799157 0 0 0 0 -0.257376161257037 0 0 0.176528207657921 -0.166923891952067 0
"module6" -0.129941312618454 0 -0.119543830210140 0 0 0 0 0 -0.232009372119742 0 0 -0.301965327470794
"module7" 0.191591678872005 -0.0633560449940121 -0.202648177358618 -0.295281925284954 0.295530442627679 0.255189718126915 -0.087769816875346 -0.256921760268638 -0.233014525292709 -0.117164601625681 0 0.104194063306456
"module8" 0.381830998840077 0 -0.550344927389821 -0.299142151123185 0.212918122504933 0.507903925735016 -0.245111250922033 -0.37186516861826 -0.278859856552829 -0.148291309248132 0.297890339367374 0
"module9" -0.294722606871482 0.546067696061108 -0.287738618559444 -0.361046587308748 0.174507317940959 0.318021190735298 -0.630586544109153 -0.446274778227263 0 0 0.800972801616628 -0.764594538735557
"module10" 0 0 -0.122999634853050 0 0 0 -0.257246414522020 0 0 0 -0.292007246489629 -0.339004810428904
"module11" 0 0.232225876766170 0 0.483603731584393 -0.319664722531741 0 0 0.351637652618617 0.252560558347375 0.22929245956145 -0.167507267727131 0
"module12" -0.741006281447021 -0.511316056034594 0.538052315917337 0.399640010650680 -0.74014342848325 -0.614140035204914 0.499611938447606 0.2920514390447 -0.157439350917107 -0.666769893669393 0 -0.174060316804964
