# Supplementary material for: Using single-index ODEs to study dynamic gene regulatory network
Source: PLoS One. 2018 Feb 23;13(2):e0192833. doi: 10.1371/journal.pone.0192833 (PMC5825071; doi:10.1371/journal.pone.0192833)
Supplement: S4 File — (TXT) [file pone.0192833.s006.txt]

"V1" "V2" "V3" "V4" "V5" "V6" "V7" "V8" "V9" "V10" "V11" "V12"
"1" 0 -0.159813477671439 -0.387006414784233 0 0 -0.0914574952759259 0 0 0.124726140505568 0 0 -0.36960640262032
"2" 0 0 0 0 0 0 -0.223142825696327 0 0 0 0 0
"3" -0.178416076230949 0 -0.389202719613808 -0.223970812173527 -0.264102167680578 -0.18581299099776 -0.100389917137261 -0.262307695317758 0 -0.275006125435553 -0.0362737946065680 -0.413609428603812
"4" 0 0 0 0 0 0 0 0 0 0 0 0
"5" 0.244896785597578 0 0 0.276267225920541 -0.175224895662705 0.051234011440191 -0.526804547135776 0.516837511606161 0.0340113145667663 -0.404629691443719 -0.158287166749575 0.0640020839046982
"6" 0 0 0 0 0 0 0 0 0 0 0 0
"7" -0.305081300878265 0.0694717917958071 -0.0699127023231277 -0.110957149149308 0.476861001834043 -0.0606690988640371 0 -0.51366834647562 -0.155102793270821 0.47039828487593 0 0
"8" -0.486064186795416 0 0.886678328781518 -0.0427353100916366 -0.184326724900697 0 0.169339660705758 -0.335236540657308 0.0821124885875458 0.264824312636345 0.176476030178058 0
"9" 0 -0.246111885660193 0 0 0 0 0 0 0 0 0 0
"10" 0 0 0 0 0 0 0 0 0 0 0 0.0030147914915029
"11" 0 0 0 0 0 0 0 0 0 0 0 0
"12" 0 0 0 0 0 0 0 0 0 0 0 0
