# Supplementary material for: Using single-index ODEs to study dynamic gene regulatory network
Source: PLoS One. 2018 Feb 23;13(2):e0192833. doi: 10.1371/journal.pone.0192833 (PMC5825071; doi:10.1371/journal.pone.0192833)
Supplement: S5 File — (XLS) [file pone.0192833.s007.xls]

## Sheet: Functional annotation BP
Module	Category	Term	Count	%	PValue	Genes
module1	GOTERM_BP_FAT	GO:0051329~interphase of mitotic cell cycle	3	27.2727	0.00652721	YER111C, YGR109C, YKR077W
module1	GOTERM_BP_FAT	GO:0051325~interphase	3	27.2727	0.007147	YER111C, YGR109C, YKR077W
module1	GOTERM_BP_FAT	GO:0006260~DNA replication	3	27.2727	0.0125336	YKL045W, YGR109C, YJL115W
module1	GOTERM_BP_FAT	GO:0006355~regulation of transcription, DNA-dependent	4	36.3636	0.0135553	YER111C, YMR179W, YJL115W, YKR077W
module1	GOTERM_BP_FAT	GO:0051252~regulation of RNA metabolic process	4	36.3636	0.0143031	YER111C, YMR179W, YJL115W, YKR077W
module1	KEGG_PATHWAY	sce04113:Meiosis	3	27.2727	0.0211893	YMR011W, YER111C, YGR109C
module1	GOTERM_BP_FAT	GO:0006350~transcription	4	36.3636	0.0230492	YKL045W, YER111C, YJL115W, YKR077W
module1	GOTERM_BP_FAT	GO:0010604~positive regulation of macromolecule metabolic process	3	27.2727	0.0251955	YER111C, YGR109C, YJL115W
module1	GOTERM_BP_FAT	GO:0045449~regulation of transcription	4	36.3636	0.0356528	YER111C, YMR179W, YJL115W, YKR077W
module1	GOTERM_BP_FAT	GO:0006357~regulation of transcription from RNA polymerase II promoter	3	27.2727	0.0379878	YMR179W, YJL115W, YKR077W
module1	GOTERM_BP_FAT	GO:0010529~negative regulation of transposition	2	18.1818	0.0483047	YMR179W, YJL115W
module1	GOTERM_BP_FAT	GO:0010526~negative regulation of transposition, RNA-mediated	2	18.1818	0.0483047	YMR179W, YJL115W
module2	GOTERM_BP_FAT	GO:0034637~cellular carbohydrate biosynthetic process	4	13.7931	0.00555823	YLR273C, YDR074W, YMR261C, YKL104C
module2	GOTERM_BP_FAT	GO:0016051~carbohydrate biosynthetic process	4	13.7931	0.00932353	YLR273C, YDR074W, YMR261C, YKL104C
module2	GOTERM_BP_FAT	GO:0016138~glycoside biosynthetic process	2	6.89655	0.0326146	YDR074W, YMR261C
module2	GOTERM_BP_FAT	GO:0005992~trehalose biosynthetic process	2	6.89655	0.0326146	YDR074W, YMR261C
module2	GOTERM_BP_FAT	GO:0046351~disaccharide biosynthetic process	2	6.89655	0.0326146	YDR074W, YMR261C
module2	GOTERM_BP_FAT	GO:0005976~polysaccharide metabolic process	3	10.3448	0.0413337	YLR273C, YEL040W, YKL104C
module2	GOTERM_BP_FAT	GO:0070086~ubiquitin-dependent endocytosis	2	6.89655	0.0417446	YOR018W, YJL084C
module3	GOTERM_BP_FAT	GO:0006334~nucleosome assembly	8	61.5385	2.25e-14	YPL127C, YDR224C, YOL012C, YNL031C, YBL003C, YNL030W, YBR010W, YBR009C, YBL002W, YDR225W
module3	GOTERM_BP_FAT	GO:0031497~chromatin assembly	8	61.5385	1.08e-13	YPL127C, YDR224C, YOL012C, YNL031C, YBL003C, YNL030W, YBR010W, YBR009C, YBL002W, YDR225W
module3	GOTERM_BP_FAT	GO:0006323~DNA packaging	8	61.5385	3.83e-12	YPL127C, YDR224C, YOL012C, YNL031C, YBL003C, YNL030W, YBR010W, YBR009C, YBL002W, YDR225W
module3	GOTERM_BP_FAT	GO:0034728~nucleosome organization	8	61.5385	9.56e-12	YPL127C, YDR224C, YOL012C, YNL031C, YBL003C, YNL030W, YBR010W, YBR009C, YBL002W, YDR225W
module3	GOTERM_BP_FAT	GO:0006333~chromatin assembly or disassembly	8	61.5385	1.53e-11	YPL127C, YDR224C, YOL012C, YNL031C, YBL003C, YNL030W, YBR010W, YBR009C, YBL002W, YDR225W
module3	GOTERM_BP_FAT	GO:0065004~protein-DNA complex assembly	8	61.5385	2.94e-11	YPL127C, YDR224C, YOL012C, YNL031C, YBL003C, YNL030W, YBR010W, YBR009C, YBL002W, YDR225W
module3	GOTERM_BP_FAT	GO:0051172~negative regulation of nitrogen compound metabolic process	8	61.5385	9.88e-08	YPL127C, YDR224C, YOL012C, YNL031C, YNL030W, YMR307W, YBR010W, YBR009C, YBL002W, YDR225W
module3	GOTERM_BP_FAT	GO:0045934~negative regulation of nucleobase, nucleoside, nucleotide and nucleic acid metabolic process	8	61.5385	9.88e-08	YPL127C, YDR224C, YOL012C, YNL031C, YNL030W, YMR307W, YBR010W, YBR009C, YBL002W, YDR225W
module3	GOTERM_BP_FAT	GO:0006325~chromatin organization	8	61.5385	1.02e-07	YPL127C, YDR224C, YOL012C, YNL031C, YBL003C, YNL030W, YBR010W, YBR009C, YBL002W, YDR225W
module3	GOTERM_BP_FAT	GO:0010605~negative regulation of macromolecule metabolic process	8	61.5385	3.39e-07	YPL127C, YDR224C, YOL012C, YNL031C, YNL030W, YMR307W, YBR010W, YBR009C, YBL002W, YDR225W
module3	GOTERM_BP_FAT	GO:0034621~cellular macromolecular complex subunit organization	9	69.2308	4.6e-07	YPL127C, YDR224C, YOL012C, YNL031C, YBL003C, YNL030W, YIL129C, YBR010W, YBR009C, YBL002W, YDR225W
module3	GOTERM_BP_FAT	GO:0034622~cellular macromolecular complex assembly	8	61.5385	1e-06	YPL127C, YDR224C, YOL012C, YNL031C, YBL003C, YNL030W, YBR010W, YBR009C, YBL002W, YDR225W
module3	GOTERM_BP_FAT	GO:0016481~negative regulation of transcription	7	53.8462	1.54e-06	YDR224C, YOL012C, YNL031C, YNL030W, YMR307W, YBR010W, YBR009C, YBL002W, YDR225W
module3	GOTERM_BP_FAT	GO:0010629~negative regulation of gene expression	7	53.8462	1.68e-06	YDR224C, YOL012C, YNL031C, YNL030W, YMR307W, YBR010W, YBR009C, YBL002W, YDR225W
module3	GOTERM_BP_FAT	GO:0043933~macromolecular complex subunit organization	9	69.2308	1.95e-06	YPL127C, YDR224C, YOL012C, YNL031C, YBL003C, YNL030W, YIL129C, YBR010W, YBR009C, YBL002W, YDR225W
module3	GOTERM_BP_FAT	GO:0010558~negative regulation of macromolecule biosynthetic process	7	53.8462	3.03e-06	YDR224C, YOL012C, YNL031C, YNL030W, YMR307W, YBR010W, YBR009C, YBL002W, YDR225W
module3	GOTERM_BP_FAT	GO:0031327~negative regulation of cellular biosynthetic process	7	53.8462	4.04e-06	YDR224C, YOL012C, YNL031C, YNL030W, YMR307W, YBR010W, YBR009C, YBL002W, YDR225W
module3	GOTERM_BP_FAT	GO:0009890~negative regulation of biosynthetic process	7	53.8462	4.25e-06	YDR224C, YOL012C, YNL031C, YNL030W, YMR307W, YBR010W, YBR009C, YBL002W, YDR225W
module3	GOTERM_BP_FAT	GO:0051276~chromosome organization	8	61.5385	4.73e-06	YPL127C, YDR224C, YOL012C, YNL031C, YBL003C, YNL030W, YBR010W, YBR009C, YBL002W, YDR225W
module3	GOTERM_BP_FAT	GO:0065003~macromolecular complex assembly	8	61.5385	5.92e-06	YPL127C, YDR224C, YOL012C, YNL031C, YBL003C, YNL030W, YBR010W, YBR009C, YBL002W, YDR225W
module3	GOTERM_BP_FAT	GO:0045449~regulation of transcription	8	61.5385	0.000159	YPL127C, YDR224C, YOL012C, YNL031C, YNL030W, YMR307W, YBR010W, YBR009C, YBL002W, YDR225W
module3	GOTERM_BP_FAT	GO:0006281~DNA repair	5	38.4615	0.00160613	YDR224C, YNL031C, YBL003C, YNL030W, YBR010W, YBR009C, YDR225W
module3	GOTERM_BP_FAT	GO:0006974~response to DNA damage stimulus	5	38.4615	0.00291042	YDR224C, YNL031C, YBL003C, YNL030W, YBR010W, YBR009C, YDR225W
module3	GOTERM_BP_FAT	GO:0045892~negative regulation of transcription, DNA-dependent	4	30.7692	0.00598489	YDR224C, YOL012C, YMR307W, YDR225W
module3	GOTERM_BP_FAT	GO:0051253~negative regulation of RNA metabolic process	4	30.7692	0.00608167	YDR224C, YOL012C, YMR307W, YDR225W
module3	GOTERM_BP_FAT	GO:0045816~negative regulation of transcription from RNA polymerase II promoter, global	2	15.3846	0.0112473	YDR224C, YDR225W
module3	GOTERM_BP_FAT	GO:0006358~regulation of transcription from RNA polymerase II promoter, global	2	15.3846	0.0134829	YDR224C, YDR225W
module3	GOTERM_BP_FAT	GO:0006259~DNA metabolic process	5	38.4615	0.0149034	YDR224C, YNL031C, YBL003C, YNL030W, YBR010W, YBR009C, YDR225W
module3	GOTERM_BP_FAT	GO:0006355~regulation of transcription, DNA-dependent	5	38.4615	0.0152433	YPL127C, YDR224C, YOL012C, YMR307W, YDR225W
module3	GOTERM_BP_FAT	GO:0051252~regulation of RNA metabolic process	5	38.4615	0.0162937	YPL127C, YDR224C, YOL012C, YMR307W, YDR225W
module3	GOTERM_BP_FAT	GO:0033554~cellular response to stress	5	38.4615	0.0298242	YDR224C, YNL031C, YBL003C, YNL030W, YBR010W, YBR009C, YDR225W
module4	GOTERM_BP_FAT	GO:0006260~DNA replication	12	37.5	2.33e-11	YPR135W, YKL113C, YPL153C, YDR097C, YPR175W, YOL090W, YMR078C, YDL164C, YAR007C, YNL312W, YIL066C, YOR074C
module4	GOTERM_BP_FAT	GO:0006259~DNA metabolic process	15	46.875	2.84e-09	YPL153C, YPR175W, YDR097C, YIL066C, YER095W, YKL113C, YPR135W, YJL074C, YOL090W, YKL067W, YDL164C, YMR078C, YAR007C, YNL312W, YOR074C
module4	GOTERM_BP_FAT	GO:0006281~DNA repair	12	37.5	6.37e-09	YPR135W, YKL113C, YPL153C, YDR097C, YPR175W, YOL090W, YKL067W, YMR078C, YDL164C, YAR007C, YNL312W, YER095W
module4	GOTERM_BP_FAT	GO:0006974~response to DNA damage stimulus	12	37.5	3.45e-08	YPR135W, YKL113C, YPL153C, YDR097C, YPR175W, YOL090W, YKL067W, YMR078C, YDL164C, YAR007C, YNL312W, YER095W
module4	GOTERM_BP_FAT	GO:0006261~DNA-dependent DNA replication	8	25	1.33e-07	YPR135W, YKL113C, YPL153C, YPR175W, YDL164C, YAR007C, YNL312W, YOR074C
module4	GOTERM_BP_FAT	GO:0007049~cell cycle	15	46.875	1.7e-07	YPL153C, YPR175W, YDR097C, YER095W, YGR152C, YPR135W, YJL074C, YOL090W, YIL140W, YDL164C, YMR078C, YAR007C, YNL312W, YCR065W, YJL187C
module4	GOTERM_BP_FAT	GO:0033554~cellular response to stress	14	43.75	4.2e-07	YPL153C, YPR175W, YDR097C, YIL066C, YER095W, YKL113C, YPR135W, YOL090W, YKL067W, YDL164C, YMR078C, YAR007C, YNL312W, YNL015W
module4	GOTERM_BP_FAT	GO:0006310~DNA recombination	9	28.125	1.21e-06	YKL113C, YJL074C, YDR097C, YOL090W, YMR078C, YDL164C, YAR007C, YNL312W, YER095W
module4	KEGG_PATHWAY	sce03430:Mismatch repair	5	15.625	1.44e-05	YDR097C, YOL090W, YDL164C, YAR007C, YNL312W
module4	GOTERM_BP_FAT	GO:0022402~cell cycle process	12	37.5	1.52e-05	YPR135W, YJL074C, YDR097C, YOL090W, YIL140W, YMR078C, YAR007C, YNL312W, YCR065W, YJL187C, YER095W, YGR152C
module4	GOTERM_BP_FAT	GO:0006312~mitotic recombination	5	15.625	2.41e-05	YKL113C, YOL090W, YAR007C, YNL312W, YER095W
module4	GOTERM_BP_FAT	GO:0007127~meiosis I	6	18.75	4.2e-05	YJL074C, YDR097C, YOL090W, YAR007C, YNL312W, YER095W
module4	KEGG_PATHWAY	sce03030:DNA replication	5	15.625	9.66e-05	YKL113C, YPR175W, YDL164C, YAR007C, YNL312W
module4	GOTERM_BP_FAT	GO:0022403~cell cycle phase	10	31.25	0.000102	YPR135W, YJL074C, YDR097C, YOL090W, YMR078C, YAR007C, YNL312W, YCR065W, YJL187C, YER095W
module4	GOTERM_BP_FAT	GO:0000279~M phase	9	28.125	0.000128	YPR135W, YJL074C, YDR097C, YOL090W, YMR078C, YAR007C, YNL312W, YJL187C, YER095W
module4	GOTERM_BP_FAT	GO:0007126~meiosis	7	21.875	0.000204	YJL074C, YDR097C, YOL090W, YAR007C, YNL312W, YJL187C, YER095W
module4	GOTERM_BP_FAT	GO:0051327~M phase of meiotic cell cycle	7	21.875	0.000204	YJL074C, YDR097C, YOL090W, YAR007C, YNL312W, YJL187C, YER095W
module4	GOTERM_BP_FAT	GO:0000724~double-strand break repair via homologous recombination	4	12.5	0.000225	YMR078C, YAR007C, YNL312W, YER095W
module4	GOTERM_BP_FAT	GO:0006302~double-strand break repair	5	15.625	0.000237	YKL113C, YMR078C, YAR007C, YNL312W, YER095W
module4	GOTERM_BP_FAT	GO:0051321~meiotic cell cycle	7	21.875	0.000244	YJL074C, YDR097C, YOL090W, YAR007C, YNL312W, YJL187C, YER095W
module4	GOTERM_BP_FAT	GO:0032505~reproduction of a single-celled organism	7	21.875	0.000579	YKL113C, YLR343W, YJL074C, YDR097C, YOL090W, YIL140W, YGR152C
module4	GOTERM_BP_FAT	GO:0000725~recombinational repair	4	12.5	0.000621	YMR078C, YAR007C, YNL312W, YER095W
module4	GOTERM_BP_FAT	GO:0030491~heteroduplex formation	3	9.375	0.000821	YAR007C, YNL312W, YER095W
module4	GOTERM_BP_FAT	GO:0009263~deoxyribonucleotide biosynthetic process	3	9.375	0.000821	YPL153C, YIL066C, YOR074C
module4	GOTERM_BP_FAT	GO:0009262~deoxyribonucleotide metabolic process	3	9.375	0.00149081	YPL153C, YIL066C, YOR074C
module4	GOTERM_BP_FAT	GO:0007131~reciprocal meiotic recombination	4	12.5	0.00157297	YJL074C, YAR007C, YNL312W, YER095W
module4	GOTERM_BP_FAT	GO:0006289~nucleotide-excision repair	4	12.5	0.00157297	YPR175W, YDL164C, YAR007C, YNL312W
module4	KEGG_PATHWAY	sce03420:Nucleotide excision repair	4	12.5	0.00319265	YPR175W, YDL164C, YAR007C, YNL312W
module4	GOTERM_BP_FAT	GO:0000722~telomere maintenance via recombination	3	9.375	0.00339414	YAR007C, YNL312W, YER095W
module4	GOTERM_BP_FAT	GO:0006273~lagging strand elongation	3	9.375	0.00418968	YKL113C, YPR175W, YDL164C
module4	GOTERM_BP_FAT	GO:0007533~mating type switching	3	9.375	0.00506326	YKL113C, YDR097C, YOL090W
module4	GOTERM_BP_FAT	GO:0003006~reproductive developmental process	5	15.625	0.00595382	YKL113C, YLR343W, YJL074C, YDR097C, YOL090W
module4	GOTERM_BP_FAT	GO:0045165~cell fate commitment	3	9.375	0.00703858	YKL113C, YDR097C, YOL090W
module4	GOTERM_BP_FAT	GO:0007531~mating type determination	3	9.375	0.00703858	YKL113C, YDR097C, YOL090W
module4	GOTERM_BP_FAT	GO:0007530~sex determination	3	9.375	0.00813744	YKL113C, YDR097C, YOL090W
module4	GOTERM_BP_FAT	GO:0006298~mismatch repair	3	9.375	0.00813744	YDR097C, YPR175W, YOL090W
module4	GOTERM_BP_FAT	GO:0007064~mitotic sister chromatid cohesion	3	9.375	0.00930851	YPR135W, YJL074C, YMR078C
module4	KEGG_PATHWAY	sce03410:Base excision repair	3	9.375	0.00949607	YKL113C, YPR175W, YDL164C
module4	GOTERM_BP_FAT	GO:0006308~DNA catabolic process	3	9.375	0.00992069	YKL113C, YDR097C, YOL090W
module4	GOTERM_BP_FAT	GO:0022413~reproductive process in single-celled organism	5	15.625	0.00994042	YKL113C, YLR343W, YJL074C, YDR097C, YOL090W
module4	KEGG_PATHWAY	sce03440:Homologous recombination	3	9.375	0.0118186	YAR007C, YNL312W, YER095W
module4	GOTERM_BP_FAT	GO:0022616~DNA strand elongation	3	9.375	0.012543	YKL113C, YPR175W, YDL164C
module4	GOTERM_BP_FAT	GO:0006271~DNA strand elongation during DNA replication	3	9.375	0.012543	YKL113C, YPR175W, YDL164C
module4	GOTERM_BP_FAT	GO:0007062~sister chromatid cohesion	3	9.375	0.0154348	YPR135W, YJL074C, YMR078C
module4	GOTERM_BP_FAT	GO:0000278~mitotic cell cycle	6	18.75	0.0155669	YPR135W, YJL074C, YMR078C, YDL164C, YCR065W, YJL187C
module4	GOTERM_BP_FAT	GO:0009165~nucleotide biosynthetic process	4	12.5	0.0206973	YPL153C, YKL067W, YIL066C, YOR074C
module4	KEGG_PATHWAY	sce00240:Pyrimidine metabolism	4	12.5	0.021355	YPR175W, YKL067W, YIL066C, YOR074C
module4	GOTERM_BP_FAT	GO:0051301~cell division	6	18.75	0.0245849	YJL074C, YIL140W, YDL164C, YJL187C, YPL221W, YGR152C
module4	GOTERM_BP_FAT	GO:0034404~nucleobase, nucleoside and nucleotide biosynthetic process	4	12.5	0.0254829	YPL153C, YKL067W, YIL066C, YOR074C
module4	GOTERM_BP_FAT	GO:0034654~nucleobase, nucleoside, nucleotide and nucleic acid biosynthetic process	4	12.5	0.0254829	YPL153C, YKL067W, YIL066C, YOR074C
module4	GOTERM_BP_FAT	GO:0048610~reproductive cellular process	5	15.625	0.029226	YKL113C, YLR343W, YJL074C, YDR097C, YOL090W
module4	GOTERM_BP_FAT	GO:0060249~anatomical structure homeostasis	3	9.375	0.0356966	YAR007C, YNL312W, YER095W
module4	GOTERM_BP_FAT	GO:0000723~telomere maintenance	3	9.375	0.0356966	YAR007C, YNL312W, YER095W
module4	GOTERM_BP_FAT	GO:0032200~telomere organization	3	9.375	0.0356966	YAR007C, YNL312W, YER095W
module4	GOTERM_BP_FAT	GO:0051276~chromosome organization	6	18.75	0.0372352	YPR135W, YJL074C, YMR078C, YAR007C, YNL312W, YER095W
module4	GOTERM_BP_FAT	GO:0000710~meiotic mismatch repair	2	6.25	0.0387791	YDR097C, YOL090W
module5	GOTERM_BP_FAT	GO:0000084~S phase of mitotic cell cycle	4	25	6.64e-06	YEL032W, YPR019W, YLR274W, YBL023C
module5	GOTERM_BP_FAT	GO:0051320~S phase	4	25	8.44e-06	YEL032W, YPR019W, YLR274W, YBL023C
module5	GOTERM_BP_FAT	GO:0006267~pre-replicative complex assembly	4	25	1.05e-05	YEL032W, YPR019W, YLR274W, YBL023C
module5	GOTERM_BP_FAT	GO:0006270~DNA replication initiation	4	25	6.62e-05	YEL032W, YPR019W, YLR274W, YBL023C
module5	GOTERM_BP_FAT	GO:0006271~DNA strand elongation during DNA replication	4	25	0.000146	YEL032W, YPR019W, YLR274W, YBL023C
module5	GOTERM_BP_FAT	GO:0022616~DNA strand elongation	4	25	0.000146	YEL032W, YPR019W, YLR274W, YBL023C
module5	GOTERM_BP_FAT	GO:0051329~interphase of mitotic cell cycle	5	31.25	0.000232	YEL032W, YPR019W, YLR274W, YBL023C, YOR066W
module5	GOTERM_BP_FAT	GO:0051325~interphase	5	31.25	0.000278	YEL032W, YPR019W, YLR274W, YBL023C, YOR066W
module5	KEGG_PATHWAY	sce03030:DNA replication	4	25	0.000427	YEL032W, YPR019W, YLR274W, YBL023C
module5	GOTERM_BP_FAT	GO:0065004~protein-DNA complex assembly	4	25	0.00114346	YEL032W, YPR019W, YLR274W, YBL023C
module5	GOTERM_BP_FAT	GO:0006261~DNA-dependent DNA replication	4	25	0.00221696	YEL032W, YPR019W, YLR274W, YBL023C
module5	GOTERM_BP_FAT	GO:0006260~DNA replication	4	25	0.0093903	YEL032W, YPR019W, YLR274W, YBL023C
module5	GOTERM_BP_FAT	GO:0045449~regulation of transcription	7	43.75	0.0100039	YEL032W, YPR019W, YLR274W, YKR042W, YBL023C, YKL185W, YOR066W
module5	GOTERM_BP_FAT	GO:0000278~mitotic cell cycle	5	31.25	0.0124113	YEL032W, YPR019W, YLR274W, YBL023C, YOR066W
module5	GOTERM_BP_FAT	GO:0006414~translational elongation	5	31.25	0.017548	YPL061W, YKL164C, YNL145W, YGL055W, YLL028W
module5	GOTERM_BP_FAT	GO:0006350~transcription	6	37.5	0.0220392	YEL032W, YPR019W, YLR274W, YBL023C, YKL185W, YOR066W
module5	KEGG_PATHWAY	sce04113:Meiosis	4	25	0.025905	YEL032W, YPR019W, YLR274W, YBL023C
module5	KEGG_PATHWAY	sce04111:Cell cycle	4	25	0.025905	YEL032W, YPR019W, YLR274W, YBL023C
module5	GOTERM_BP_FAT	GO:0031936~negative regulation of chromatin silencing	2	12.5	0.0333977	YLR274W, YKR042W
module5	GOTERM_BP_FAT	GO:0045815~positive regulation of gene expression, epigenetic	2	12.5	0.0333977	YLR274W, YKR042W
module5	GOTERM_BP_FAT	GO:0007049~cell cycle	6	37.5	0.0345927	YEL032W, YPR019W, YLR274W, YKR042W, YBL023C, YOR066W
module5	GOTERM_BP_FAT	GO:0022403~cell cycle phase	5	31.25	0.0351457	YEL032W, YPR019W, YLR274W, YBL023C, YOR066W
module5	GOTERM_BP_FAT	GO:0007047~cell wall organization	4	25	0.0388471	YJL159W, YKL164C, YKL163W, YKR042W
module5	GOTERM_BP_FAT	GO:0045229~external encapsulating structure organization	4	25	0.0388471	YJL159W, YKL164C, YKL163W, YKR042W
module5	GOTERM_BP_FAT	GO:0040029~regulation of gene expression, epigenetic	3	18.75	0.0416844	YEL032W, YLR274W, YKR042W
module5	GOTERM_BP_FAT	GO:0006355~regulation of transcription, DNA-dependent	5	31.25	0.0465747	YEL032W, YLR274W, YKR042W, YKL185W, YOR066W
module5	GOTERM_BP_FAT	GO:0051252~regulation of RNA metabolic process	5	31.25	0.0494876	YEL032W, YLR274W, YKR042W, YKL185W, YOR066W
module6	GOTERM_BP_FAT	GO:0042158~lipoprotein biosynthetic process	4	10.5263	0.00384104	YHR188C, YDR126W, YJL091C, YKL165C
module6	GOTERM_BP_FAT	GO:0006497~protein amino acid lipidation	4	10.5263	0.00384104	YHR188C, YDR126W, YJL091C, YKL165C
module6	GOTERM_BP_FAT	GO:0042157~lipoprotein metabolic process	4	10.5263	0.00404646	YHR188C, YDR126W, YJL091C, YKL165C
module6	GOTERM_BP_FAT	GO:0051052~regulation of DNA metabolic process	4	10.5263	0.00541976	YHR153C, YNL273W, YPR018W, YOR144C
module6	GOTERM_BP_FAT	GO:0051276~chromosome organization	8	21.0526	0.00637041	YHR153C, YMR075W, YLL002W, YNL273W, YPR018W, YOR144C, YGL163C, YLL022C
module6	KEGG_PATHWAY	sce00563:Glycosylphosphatidylinositol(GPI)-anchor biosynthesis	3	7.89474	0.0112939	YHR188C, YJL091C, YKL165C
module6	GOTERM_BP_FAT	GO:0006506~GPI anchor biosynthetic process	3	7.89474	0.012585	YHR188C, YJL091C, YKL165C
module6	GOTERM_BP_FAT	GO:0006505~GPI anchor metabolic process	3	7.89474	0.0134345	YHR188C, YJL091C, YKL165C
module6	GOTERM_BP_FAT	GO:0006281~DNA repair	6	15.7895	0.0140727	YLL002W, YNL273W, YPR018W, YOR144C, YGL163C, YJR006W
module6	GOTERM_BP_FAT	GO:0033554~cellular response to stress	9	23.6842	0.0141782	YLL002W, YJL073W, YNL273W, YPR018W, YOR144C, YGL163C, YDL010W, YJR006W, YKL165C
module6	GOTERM_BP_FAT	GO:0046489~phosphoinositide biosynthetic process	3	7.89474	0.0152064	YHR188C, YJL091C, YKL165C
module6	GOTERM_BP_FAT	GO:0006974~response to DNA damage stimulus	6	15.7895	0.026416	YLL002W, YNL273W, YPR018W, YOR144C, YGL163C, YJR006W
module6	GOTERM_BP_FAT	GO:0030384~phosphoinositide metabolic process	3	7.89474	0.0351626	YHR188C, YJL091C, YKL165C
module6	GOTERM_BP_FAT	GO:0046474~glycerophospholipid biosynthetic process	3	7.89474	0.0364646	YHR188C, YJL091C, YKL165C
module6	GOTERM_BP_FAT	GO:0045017~glycerolipid biosynthetic process	3	7.89474	0.0391241	YHR188C, YJL091C, YKL165C
module6	GOTERM_BP_FAT	GO:0006325~chromatin organization	5	13.1579	0.040226	YMR075W, YLL002W, YPR018W, YGL163C, YLL022C
module6	GOTERM_BP_FAT	GO:0009110~vitamin biosynthetic process	3	7.89474	0.0489899	YFL060C, YGR286C, YDR400W
module6	GOTERM_BP_FAT	GO:0042364~water-soluble vitamin biosynthetic process	3	7.89474	0.0489899	YFL060C, YGR286C, YDR400W
module7	GOTERM_BP_FAT	GO:0000280~nuclear division	7	41.1765	6.66e-06	YIL106W, YMR001C, YGL021W, YPR119W, YMR032W, YPL155C, YML034W
module7	GOTERM_BP_FAT	GO:0048285~organelle fission	7	41.1765	8.51e-06	YIL106W, YMR001C, YGL021W, YPR119W, YMR032W, YPL155C, YML034W
module7	GOTERM_BP_FAT	GO:0007049~cell cycle	10	58.8235	1.01e-05	YPL242C, YJR092W, YIL106W, YMR001C, YGL021W, YPR119W, YMR032W, YPL155C, YML034W, YHR023W
module7	GOTERM_BP_FAT	GO:0051301~cell division	8	47.0588	1.95e-05	YPL242C, YJR092W, YIL106W, YMR001C, YPR119W, YMR032W, YPL155C, YHR023W
module7	GOTERM_BP_FAT	GO:0022402~cell cycle process	9	52.9412	3.09e-05	YJR092W, YIL106W, YMR001C, YGL021W, YPR119W, YMR032W, YPL155C, YML034W, YHR023W
module7	GOTERM_BP_FAT	GO:0007067~mitosis	6	35.2941	8.94e-05	YMR001C, YGL021W, YPR119W, YMR032W, YPL155C, YML034W
module7	GOTERM_BP_FAT	GO:0000087~M phase of mitotic cell cycle	6	35.2941	9.44e-05	YMR001C, YGL021W, YPR119W, YMR032W, YPL155C, YML034W
module7	GOTERM_BP_FAT	GO:0000278~mitotic cell cycle	7	41.1765	0.000121	YIL106W, YMR001C, YGL021W, YPR119W, YMR032W, YPL155C, YML034W
module7	GOTERM_BP_FAT	GO:0000279~M phase	7	41.1765	0.00019	YIL106W, YMR001C, YGL021W, YPR119W, YMR032W, YPL155C, YML034W
module7	GOTERM_BP_FAT	GO:0022403~cell cycle phase	7	41.1765	0.000671	YIL106W, YMR001C, YGL021W, YPR119W, YMR032W, YPL155C, YML034W
module7	GOTERM_BP_FAT	GO:0032886~regulation of microtubule-based process	3	17.6471	0.00239802	YMR001C, YPR119W, YPL155C
module7	GOTERM_BP_FAT	GO:0070507~regulation of microtubule cytoskeleton organization	3	17.6471	0.00239802	YMR001C, YPR119W, YPL155C
module7	GOTERM_BP_FAT	GO:0000910~cytokinesis	4	23.5294	0.00367402	YPL242C, YJR092W, YMR032W, YHR023W
module7	GOTERM_BP_FAT	GO:0051493~regulation of cytoskeleton organization	3	17.6471	0.00508589	YMR001C, YPR119W, YPL155C
module7	GOTERM_BP_FAT	GO:0006468~protein amino acid phosphorylation	4	23.5294	0.00644373	YIL106W, YMR001C, YGL021W, YPL141C
module7	GOTERM_BP_FAT	GO:0010696~positive regulation of spindle pole body separation	2	11.7647	0.0199627	YMR001C, YPR119W
module7	GOTERM_BP_FAT	GO:0016310~phosphorylation	4	23.5294	0.0204861	YIL106W, YMR001C, YGL021W, YPL141C
module7	KEGG_PATHWAY	sce04111:Cell cycle	3	17.6471	0.0211893	YIL106W, YMR001C, YPR119W
module7	GOTERM_BP_FAT	GO:0033043~regulation of organelle organization	3	17.6471	0.027719	YMR001C, YPR119W, YPL155C
module7	GOTERM_BP_FAT	GO:0010695~regulation of spindle pole body separation	2	11.7647	0.0284043	YMR001C, YPR119W
module7	GOTERM_BP_FAT	GO:0010564~regulation of cell cycle process	3	17.6471	0.032352	YIL106W, YMR001C, YPR119W
module7	GOTERM_BP_FAT	GO:0006796~phosphate metabolic process	4	23.5294	0.0442435	YIL106W, YMR001C, YGL021W, YPL141C
module7	GOTERM_BP_FAT	GO:0006793~phosphorus metabolic process	4	23.5294	0.0462322	YIL106W, YMR001C, YGL021W, YPL141C
module8	GOTERM_BP_FAT	GO:0007049~cell cycle	5	55.5556	0.00690707	YDL003W, YPL256C, YML027W, YMR199W, YBR088C
module8	KEGG_PATHWAY	sce04111:Cell cycle	4	44.4444	0.0105333	YDL003W, YPL256C, YML027W, YMR199W
module8	GOTERM_BP_FAT	GO:0051726~regulation of cell cycle	3	33.3333	0.0247161	YPL256C, YML027W, YMR199W
module8	GOTERM_BP_FAT	GO:0000079~regulation of cyclin-dependent protein kinase activity	2	22.2222	0.028413	YPL256C, YMR199W
module8	GOTERM_BP_FAT	GO:0007064~mitotic sister chromatid cohesion	2	22.2222	0.042358	YDL003W, YBR088C
module8	GOTERM_BP_FAT	GO:0045859~regulation of protein kinase activity	2	22.2222	0.0478878	YPL256C, YMR199W
module8	GOTERM_BP_FAT	GO:0043549~regulation of kinase activity	2	22.2222	0.0492659	YPL256C, YMR199W
module9	GOTERM_BP_FAT	GO:0006486~protein amino acid glycosylation	6	17.1429	7.01e-05	YDL095W, YGL225W, YAL023C, YPL227C, YJR143C, YDL055C
module9	GOTERM_BP_FAT	GO:0070085~glycosylation	6	17.1429	7.01e-05	YDL095W, YGL225W, YAL023C, YPL227C, YJR143C, YDL055C
module9	GOTERM_BP_FAT	GO:0043413~biopolymer glycosylation	6	17.1429	7.01e-05	YDL095W, YGL225W, YAL023C, YPL227C, YJR143C, YDL055C
module9	GOTERM_BP_FAT	GO:0009101~glycoprotein biosynthetic process	6	17.1429	9.65e-05	YDL095W, YGL225W, YAL023C, YPL227C, YJR143C, YDL055C
module9	GOTERM_BP_FAT	GO:0009100~glycoprotein metabolic process	6	17.1429	0.000103	YDL095W, YGL225W, YAL023C, YPL227C, YJR143C, YDL055C
module9	GOTERM_BP_FAT	GO:0000278~mitotic cell cycle	9	25.7143	0.00041	YPL269W, YPL116W, YKR010C, YLR045C, YOR073W, YIR010W, YNL126W, YOR195W, YDR113C
module9	GOTERM_BP_FAT	GO:0000280~nuclear division	7	20	0.00079	YPL269W, YKR010C, YLR045C, YOR073W, YIR010W, YOR195W, YDR113C
module9	GOTERM_BP_FAT	GO:0048285~organelle fission	7	20	0.000986	YPL269W, YKR010C, YLR045C, YOR073W, YIR010W, YOR195W, YDR113C
module9	GOTERM_BP_FAT	GO:0007059~chromosome segregation	6	17.1429	0.0030108	YKR010C, YLR045C, YOR073W, YIR010W, YOR195W, YDR113C
module9	GOTERM_BP_FAT	GO:0007049~cell cycle	11	31.4286	0.00311743	YPL269W, YPL116W, YKR010C, YLR045C, YOR073W, YNL197C, YIR010W, YNL126W, YDL055C, YOR195W, YDR113C
module9	GOTERM_BP_FAT	GO:0022403~cell cycle phase	9	25.7143	0.00315415	YPL269W, YPL116W, YKR010C, YLR045C, YOR073W, YIR010W, YNL126W, YOR195W, YDR113C
module9	GOTERM_BP_FAT	GO:0000226~microtubule cytoskeleton organization	5	14.2857	0.00338828	YPL269W, YLR045C, YOR073W, YNL126W, YOR195W
module9	GOTERM_BP_FAT	GO:0000279~M phase	8	22.8571	0.00350265	YPL269W, YKR010C, YLR045C, YOR073W, YIR010W, YNL126W, YOR195W, YDR113C
module9	GOTERM_BP_FAT	GO:0006493~protein amino acid O-linked glycosylation	3	8.57143	0.00366515	YDL095W, YAL023C, YJR143C
module9	GOTERM_BP_FAT	GO:0007017~microtubule-based process	5	14.2857	0.00535158	YPL269W, YLR045C, YOR073W, YNL126W, YOR195W
module9	KEGG_PATHWAY	sce00514:O-Mannosyl glycan biosynthesis	3	8.57143	0.0055587	YDL095W, YAL023C, YJR143C
module9	GOTERM_BP_FAT	GO:0030472~mitotic spindle organization in nucleus	3	8.57143	0.00930851	YLR045C, YNL126W, YOR195W
module9	GOTERM_BP_FAT	GO:0007010~cytoskeleton organization	6	17.1429	0.0103494	YPL269W, YLR045C, YNL283C, YOR073W, YNL126W, YOR195W
module9	GOTERM_BP_FAT	GO:0022402~cell cycle process	9	25.7143	0.0124817	YPL269W, YPL116W, YKR010C, YLR045C, YOR073W, YIR010W, YNL126W, YOR195W, YDR113C
module9	GOTERM_BP_FAT	GO:0051301~cell division	7	20	0.0172497	YER032W, YPL116W, YPL032C, YOR073W, YIR010W, YOR195W, YDR113C
module9	GOTERM_BP_FAT	GO:0006643~membrane lipid metabolic process	3	8.57143	0.0182137	YDR297W, YLR372W, YKL008C
module9	GOTERM_BP_FAT	GO:0006665~sphingolipid metabolic process	3	8.57143	0.0182137	YDR297W, YLR372W, YKL008C
module9	GOTERM_BP_FAT	GO:0019307~mannose biosynthetic process	2	5.71429	0.0183706	YFL045C, YDL055C
module9	GOTERM_BP_FAT	GO:0032507~maintenance of protein location in cell	3	8.57143	0.0192443	YGL200C, YOR073W, YNL197C
module9	GOTERM_BP_FAT	GO:0045185~maintenance of protein location	3	8.57143	0.020299	YGL200C, YOR073W, YNL197C
module9	GOTERM_BP_FAT	GO:0007067~mitosis	5	14.2857	0.0216799	YKR010C, YOR073W, YIR010W, YOR195W, YDR113C
module9	GOTERM_BP_FAT	GO:0051651~maintenance of location in cell	3	8.57143	0.0224798	YGL200C, YOR073W, YNL197C
module9	GOTERM_BP_FAT	GO:0000087~M phase of mitotic cell cycle	5	14.2857	0.0224986	YKR010C, YOR073W, YIR010W, YOR195W, YDR113C
module9	GOTERM_BP_FAT	GO:0051235~maintenance of location	3	8.57143	0.0271175	YGL200C, YOR073W, YNL197C
module9	GOTERM_BP_FAT	GO:0007052~mitotic spindle organization	3	8.57143	0.0347289	YLR045C, YNL126W, YOR195W
module9	GOTERM_BP_FAT	GO:0007051~spindle organization	3	8.57143	0.0388121	YLR045C, YNL126W, YOR195W
module9	GOTERM_BP_FAT	GO:0006013~mannose metabolic process	2	5.71429	0.042358	YFL045C, YDL055C
module10	GOTERM_BP_FAT	GO:0051726~regulation of cell cycle	5	35.7143	0.000466	YAL040C, YOR229W, YHR152W, YGL116W, YKR029C
module10	GOTERM_BP_FAT	GO:0007049~cell cycle	7	50	0.00115778	YAL040C, YCR042C, YOR229W, YHR152W, YGR092W, YGL116W, YKR029C
module10	GOTERM_BP_FAT	GO:0010564~regulation of cell cycle process	4	28.5714	0.00122987	YOR229W, YHR152W, YGL116W, YKR029C
module10	GOTERM_BP_FAT	GO:0022403~cell cycle phase	6	42.8571	0.00141923	YAL040C, YCR042C, YOR229W, YHR152W, YGL116W, YKR029C
module10	GOTERM_BP_FAT	GO:0022402~cell cycle process	6	42.8571	0.00395604	YAL040C, YCR042C, YOR229W, YHR152W, YGL116W, YKR029C
module10	KEGG_PATHWAY	sce04111:Cell cycle	4	28.5714	0.0105333	YAL040C, YHR152W, YGR092W, YGL116W
module10	GOTERM_BP_FAT	GO:0000278~mitotic cell cycle	4	28.5714	0.0285053	YAL040C, YCR042C, YHR152W, YGL116W
module10	GOTERM_BP_FAT	GO:0000279~M phase	4	28.5714	0.0351762	YOR229W, YHR152W, YGL116W, YKR029C
module11	GOTERM_BP_FAT	GO:0010970~microtubule-based transport	3	5.66038	0.0118402	YFL037W, YDR150W, YGL216W
module11	GOTERM_BP_FAT	GO:0030473~nuclear migration along microtubule	3	5.66038	0.0118402	YFL037W, YDR150W, YGL216W
module11	GOTERM_BP_FAT	GO:0007018~microtubule-based movement	3	5.66038	0.0157295	YFL037W, YDR150W, YGL216W
module11	GOTERM_BP_FAT	GO:0030705~cytoskeleton-dependent intracellular transport	3	5.66038	0.0171319	YFL037W, YDR150W, YGL216W
module11	GOTERM_BP_FAT	GO:0007097~nuclear migration	3	5.66038	0.0171319	YFL037W, YDR150W, YGL216W
module11	GOTERM_BP_FAT	GO:0051647~nucleus localization	3	5.66038	0.0185856	YFL037W, YDR150W, YGL216W
module11	GOTERM_BP_FAT	GO:0040023~establishment of nucleus localization	3	5.66038	0.0185856	YFL037W, YDR150W, YGL216W
module11	GOTERM_BP_FAT	GO:0000117~regulation of transcription during G2/M-phase of mitotic cell cycle	2	3.77358	0.0262609	YOR372C, YNL068C
module11	GOTERM_BP_FAT	GO:0051656~establishment of organelle localization	4	7.54717	0.0383756	YFL037W, YDR150W, YGL216W, YGL097W
module11	GOTERM_BP_FAT	GO:0007049~cell cycle	11	20.7547	0.0426168	YOR372C, YPR111W, YFL037W, YJR076C, YGL216W, YNL068C, YPL128C, YOL069W, YIL050W, YGL097W, YMR190C
module12	GOTERM_BP_FAT	GO:0000722~telomere maintenance via recombination	4	17.3913	3.51e-06	YNL339C, YLR466W, YLR467W, YGR296W
module12	GOTERM_BP_FAT	GO:0006312~mitotic recombination	4	17.3913	3.02e-05	YNL339C, YLR466W, YLR467W, YGR296W
module12	GOTERM_BP_FAT	GO:0000723~telomere maintenance	4	17.3913	0.000149	YNL339C, YLR466W, YLR467W, YGR296W
module12	GOTERM_BP_FAT	GO:0060249~anatomical structure homeostasis	4	17.3913	0.000149	YNL339C, YLR466W, YLR467W, YGR296W
module12	GOTERM_BP_FAT	GO:0032200~telomere organization	4	17.3913	0.000149	YNL339C, YLR466W, YLR467W, YGR296W
module12	GOTERM_BP_FAT	GO:0006259~DNA metabolic process	6	26.087	0.000659	YNL339C, YKL108W, YLR466W, YLR467W, YGR296W, YLR103C
module12	GOTERM_BP_FAT	GO:0006310~DNA recombination	4	17.3913	0.00342719	YNL339C, YLR466W, YLR467W, YGR296W
module12	GOTERM_BP_FAT	GO:0051276~chromosome organization	5	21.7391	0.00358454	YNL339C, YLR466W, YLR467W, YGR296W, YLR103C
module12	GOTERM_BP_FAT	GO:0042592~homeostatic process	4	17.3913	0.00891413	YNL339C, YLR466W, YLR467W, YGR296W
