# Supplementary material for: Using single-index ODEs to study dynamic gene regulatory network
Source: PLoS One. 2018 Feb 23;13(2):e0192833. doi: 10.1371/journal.pone.0192833 (PMC5825071; doi:10.1371/journal.pone.0192833)
Supplement: S6 File — (R) [file pone.0192833.s008.r]

setwd("C:\\Users\\yuyx18\\Desktop\\cabinet\\Personal\\project\\SSC")
#library("MFDA")
library("splines")
newdata=read.table("297orf_alpha_exp.txt",na.strings = " ",sep = "\t",header=FALSE,skip=1)
newdata2=na.omit(as.matrix(newdata[1:297,1:19]))
newdata1=na.omit(as.matrix(newdata[1:297,2:19]))
### data preprocessing ########################################################
data_inter=newdata[1:297,2:19]
id=unique(which(is.na(data_inter), TRUE)[,1])
temp=data.frame(index=seq(1,297,1),newdata=newdata)
a=temp[which(temp$index%in%id),] # the observation with missing value; 54 genes with missing values
gene_name=c(as.vector(a[,2]),as.vector(newdata2[,1]))
########  Using the spline method to interpolate #####################################################
b=a[-c(2)]
b=as.matrix(b)
pos=which(is.na(b), TRUE) # get the index of  position  of missing value
b_inter=b[,-1]
t=dim(b)[1]
for (i in 1:t)
{
time=as.vector(which(!is.na(b[i,2:19]), TRUE))
c=as.vector(b[i,2:19])
y_obs=na.omit(c)
fit_spline=interpSpline(y_obs~time)
y_est=as.vector(which(is.na(b[i,2:19]), TRUE))
b_inter[i,c(y_est)]=predict(fit_spline,y_est,deriv=0)$y
}
data_after=round(b_inter,2)
colnames(data_after)=colnames(newdata1)
data_new=rbind(data_after,newdata1)
############ cluster genes by MFDA #############################################
# comment on the function to avoid overwrite the result already generated"
#my.clust1<-MFclust(data_new,minG=5,maxG=12,nchain=1,iter.max=10)
load("MFDA12.Rdata")
table(my.clust1$clust)
gene_name=c(as.vector(a[,2]),as.vector(newdata2[,1]))
profile=data.frame(clust=my.clust1$clust,id=gene_name,data_new)
##############################################################################
sort.profile <- profile[order(profile$clust), ]
#write.table(sort.profile,"gene_grouped.txt")
