# Supplementary material for: Using single-index ODEs to study dynamic gene regulatory network
Source: PLoS One. 2018 Feb 23;13(2):e0192833. doi: 10.1371/journal.pone.0192833 (PMC5825071; doi:10.1371/journal.pone.0192833)
Supplement: S7 File — (R) [file pone.0192833.s009.r]

library("igraph")
#est=read.table("E:\\SSC\\gene_297\\result\\coef_est.txt")
est=read.table("coef_est.txt")
est=read.table("coef_linear.txt")

n_clust=12
from=as.list(1:n_clust)
to=as.list(1:n_clust)
for (ii in 1:n_clust)
{
id=which(est[,ii]!=0)
if(length(id)!=0){
to[[ii]]=rep(c(paste("module",ii,sep=" ")),length(id))
from[[ii]]=c(paste("module",id,sep=" "))}
}
m_from=c(from[[1]],from[[2]],from[[3]],from[[4]],from[[5]],from[[6]],from[[7]],from[[8]],
 from[[9]], from[[10]],from[[11]],from[[12]])
m_to=c(to[[1]],to[[2]],to[[3]],to[[4]],to[[5]],to[[6]],to[[7]],to[[8]],
to[[9]],to[[10]],to[[11]],to[[12]])
module=data.frame(name=c(paste("module",1:n_clust,sep=" ")))
relations=data.frame(from=m_from,to=m_to)
g <- graph.data.frame(relations, directed=TRUE, vertices=module)

pdf("SI_net.pdf")
#tkplot(g, layout=layout.kamada.kawai,edge.color=E(g)$color,vertex.label=V(g)$name)
plot(g, layout=layout.circle,edge.color=E(g)$color,vertex.label=V(g)$name,edge.arrow.size=0.3)
dev.off()

#pdf("E:\\SSC\\gene_297\\result\\linear_net.pdf")
#tkplot(g, layout=layout.kamada.kawai,edge.color=E(g)$color,vertex.label=V(g)$name)
#plot(g, layout=layout.circle,edge.color=E(g)$color,vertex.label=V(g)$name,edge.arrow.size=0.3)
#dev.off()
################### the end of network graph for real data ###################
